# Supplementary material for: Cold Exposure Induces Swine Brown Adipocytes to Display an Island-like Distribution with Atypical Characteristics
Source: Int J Mol Sci. 2025 Oct 10;26(20):9871. doi: 10.3390/ijms26209871 (PMC12563708; doi:10.3390/ijms26209871)
Supplement: Supplementary file 1 [file ijms-26-09871-s001.zip]

Archive with 8 entries (8 files):
- ijms-3858896-supplementary.xlsx
- supplementary fig 1 a human WAT 9 marker genes.jpg
- supplementary fig 1 b swine WAT 9 marker genes.jpg
- Supplementary fig 2.jpg
- supplementary fig 3.jpg
- Supplementary fig 4.jpg
- Supplementary fig 5.jpg
- Supplementary fig 6.jpg
