# Supplementary material for: Cold Exposure Induces Swine Brown Adipocytes to Display an Island-like Distribution with Atypical Characteristics
Source: Int J Mol Sci. 2025 Oct 10;26(20):9871. doi: 10.3390/ijms26209871 (PMC12563708; doi:10.3390/ijms26209871)
Supplement: Supplementary file 1 [file ijms-26-09871-s001.zip › ijms-3858896-supplementary.xlsx]

## Sheet: table S 1
Supplementary Table S1 Marker genes of clusters in human
cluster	gene	p_val	avg_log2FC	pct.1	pct.2	p_val_adj
1	AAK1	0	1.50255	0.731	0.513	0
1	AKAP12	0	-1.01682	0.604	0.849	0
1	AP2B1	0	1.36108	0.791	0.626	0
1	ARF5	0	-1.91173	0.105	0.466	0
1	ATP5EP2	0	1.14086	0.635	0.519	0
1	ATP5I	0	1.22009	0.996	0.974	0
1	BCYRN1	0	2.28393	0.715	0.189	0
1	COL4A1	0	-1.36648	0.554	0.826	0
1	CPED1	0	-1.27378	0.131	0.421	0
1	CRIP2	0	1.03124	0.8	0.684	0
1	CTSC	0	-1.40758	0.446	0.744	0
1	DYNC1I2	0	1.22425	0.892	0.769	0
1	FABP5	0	-1.12857	0.636	0.878	0
1	FAM162B	0	-2.08715	0.051	0.28	0
1	FKBP11	0	-1.0604	0.35	0.723	0
1	HES1	0	2.06387	0.743	0.388	0
1	HSPB6	0	1.23091	0.906	0.765	0
1	HSPB7	0	1.27026	0.707	0.487	0
1	KCNMA1	0	-1.83515	0.188	0.497	0
1	KRTCAP2	0	-1.0141	0.241	0.582	0
1	MEST	0	-2.59888	0.155	0.572	0
1	MIF	0	-1.42518	0.489	0.854	0
1	MT-ND3	0	1.11773	0.999	0.981	0
1	MTRNR2L1	0	-1.92465	0.262	0.622	0
1	MTRNR2L10	0	-1.93644	0.21	0.684	0
1	MTRNR2L8	0	-1.90141	0.456	0.857	0
1	NACA2	0	-1.64583	0.108	0.419	0
1	NDUFA13	0	1.21601	0.847	0.738	0
1	NEFM	0	-2.18346	0.129	0.416	0
1	NME2	0	-2.28325	0.056	0.349	0
1	NMT1	0	1.65363	0.64	0.385	0
1	NMT2	0	1.44141	0.797	0.621	0
1	OAF	0	1.22117	0.833	0.695	0
1	PET100	0	1.22427	0.655	0.543	0
1	PFKP	0	-1.13399	0.331	0.707	0
1	PHLDA2	0	-1.00026	0.69	0.895	0
1	PI16	0	1.46813	0.449	0.217	0
1	PPDPF	0	1.13996	1	0.998	0
1	RP11-173B14.5	0	-1.38302	0.176	0.491	0
1	RP11-353N4.1	0	2.12365	0.309	0.11	0
1	RP1-241P17.4	0	-2.13229	0.052	0.309	0
1	RP5-940J5.9	0	1.7713	0.645	0.342	0
1	RPL36A	0	1.36057	0.998	0.985	0
1	RPS10	0	1.148	0.999	0.996	0
1	RPS29	0	1.4451	1	1	0
1	RPSA	0	-1.98531	0.814	0.944	0
1	SERTAD4-AS1	0	-1.67016	0.163	0.492	0
1	SLC1A5	0	1.1884	0.802	0.664	0
1	SNORA76	0	1.98813	0.38	0.139	0
1	SRGN	0	-1.37588	0.575	0.822	0
1	TIPIN	0	-1.28797	0.165	0.512	0
1	TOMM5	0	-1.46991	0.283	0.715	0
1	TRNP1	0	1.76618	0.529	0.3	0
1	UBXN11	0	1.75139	0.509	0.273	0
1	ZNF90	0	-1.24563	0.261	0.634	0
2	ADAMTS1	0	1.0179	0.941	0.727	0
2	AKAP12	0	1.3079	0.958	0.732	0
2	AP1S2	0	1.32168	0.817	0.52	0
2	ARHGAP29	0	1.18021	0.865	0.618	0
2	ARHGEF28	0	2.24246	0.378	0.131	0
2	ATP5I	0	-1.15165	0.962	0.985	0
2	BCYRN1	0	-3.91507	0.075	0.419	0
2	CCDC80	0	-1.01892	0.996	0.992	0
2	CENPV	0	1.33268	0.815	0.502	0
2	COL1A1	0	-1.03314	0.999	0.982	0
2	COL4A1	0	1.26892	0.964	0.692	0
2	COL8A1	0	1.43463	0.668	0.336	0
2	CRIP2	0	-1.53236	0.467	0.772	0
2	CRLF1	0	-1.596	0.408	0.716	0
2	CTSC	0	1.70916	0.915	0.594	0
2	CYP1B1	0	1.4906	0.866	0.433	0
2	CYTIP	0	4.11909	0.338	0.03	0
2	EIF5A	0	-1.34503	0.987	0.997	0
2	GLIPR1	0	1.42413	0.992	0.849	0
2	GSTM3	0	1.32853	0.686	0.366	0
2	HMOX1	0	-2.60905	0.275	0.675	0
2	HSP90AA1	0	1.14869	0.999	0.982	0
2	HSPB6	0	-1.53783	0.628	0.847	0
2	HSPB7	0	-2.89276	0.198	0.629	0
2	IGFBP3	0	-2.35453	0.488	0.884	0
2	IGFBP6	0	-1.35319	0.946	0.98	0
2	ISLR	0	-2.37002	0.276	0.723	0
2	ITGA7	0	2.55013	0.307	0.079	0
2	KRT13	0	3.38523	0.369	0.063	0
2	KRT34	0	1.83681	0.569	0.253	0
2	MEST	0	2.8611	0.937	0.337	0
2	MFSD2B	0	1.80799	0.617	0.285	0
2	MYH10	0	1.65965	0.763	0.425	0
2	NEFM	0	2.68171	0.745	0.24	0
2	NR2F1	0	1.73016	0.596	0.264	0
2	NTN4	0	1.57163	0.655	0.309	0
2	PLOD2	0	1.23668	0.906	0.665	0
2	PODXL	0	-1.83394	0.379	0.74	0
2	PPDPF	0	-1.24048	0.998	0.999	0
2	PSG5	0	-2.90823	0.127	0.617	0
2	PTX3	0	1.41858	0.96	0.732	0
2	RGS4	0	1.68527	0.973	0.705	0
2	RP11-527H14.3	0	3.06001	0.252	0.047	0
2	RP5-940J5.9	0	-2.54456	0.157	0.498	0
2	RPS10	0	-1.16459	0.993	0.998	0
2	RPS17L	0	1.64817	0.576	0.27	0
2	S100A4	0	-1.3132	0.861	0.969	0
2	SCN3A	0	4.43816	0.257	0.014	0
2	SERTAD4	0	2.35896	0.341	0.097	0
2	SERTAD4-AS1	0	2.16154	0.789	0.305	0
2	SRGN	0	2.03419	0.987	0.693	0
2	TGFBI	0	-1.3989	0.944	0.975	0
2	TIMP3	0	-1.7757	0.912	0.969	0
2	TIPIN	0	1.34926	0.629	0.352	0
2	TM4SF1	0	1.21386	0.904	0.523	0
2	TSTD1	0	1.9046	0.385	0.116	0
2	UGCG	0	1.2588	0.745	0.459	0
2	ZNF90	0	1.69049	0.824	0.45	0
3	BST2	0	1.96498	0.295	0.06	0
3	CCDC80	0	-1.07737	0.999	0.992	0
3	CD36	0	2.90964	0.505	0.108	0
3	CLU	1.18017319573607e-08	-1.27691	0.31	0.325	0.000264099
3	EBF2	0	1.2413	0.595	0.226	0
3	GREM1	0	-1.55159	0.718	0.912	0
3	KCNMA1	0	1.35155	0.733	0.347	0
3	KRT34	3.61811079016806e-07	-1.0823	0.293	0.305	0.00809661
3	LY6K	0	1.66973	0.783	0.372	0
3	PENK	0	1.53762	0.661	0.246	0
3	PGF	0	2.46599	0.824	0.301	0
3	PRUNE2	0	1.4537	0.498	0.17	0
3	THBS1	0	-2.95087	0.617	0.852	0
3	THY1	0	-1.2137	0.796	0.893	0
3	TIMP3	0	-2.21505	0.956	0.961	0
3	TM4SF1	0	1.53716	0.958	0.531	0
3	TSTD1	0	1.66051	0.457	0.117	0
4	AXL	0	1.41959	0.989	0.936	0
4	B4GALT1	0	2.0625	0.783	0.552	0
4	C1orf56	0	2.96828	0.596	0.248	0
4	CLDN11	0	1.68377	0.957	0.881	0
4	CTC-425F1.4	0	3.38185	0.818	0.3	0
4	CTNNB1	0	2.71757	0.934	0.577	0
4	CTTN	0	1.14548	0.862	0.831	0
4	EIF5A	0	1.10056	0.999	0.995	0
4	ENPP1	7.73023620954798e-08	1.33116	0.261	0.246	0.00172987
4	FAM211A	0	3.20377	0.684	0.261	0
4	HNRNPH1	0	1.67063	0.852	0.74	0
4	MGST3	0	-1.03981	0.607	0.949	0
4	PRDX1	0	-1.07756	0.733	0.98	0
4	RAB12	0	4.14998	0.373	0.077	0
4	THBS1	0	2.56959	0.917	0.812	0
5	ACTC1	0	2.38705	0.57	0.175	0
5	BAALC	0	1.97506	0.526	0.121	0
5	BDKRB1	0	1.6195	0.553	0.133	0
5	CCDC85A	0	1.43334	0.703	0.211	0
5	CHN1	0	1.5811	0.635	0.179	0
5	CTHRC1	0	1.25789	0.967	0.591	0
5	CTSK	0	1.80318	0.436	0.089	0
5	CXCL14	7.4179693617685e-08	-1.37448	0.288	0.295	0.00165999
5	DKK1	0	1.6459	0.994	0.823	0
5	FAM171B	0	2.21173	0.649	0.132	0
5	HAND2	0	1.07932	0.722	0.206	0
5	HAPLN1	0	3.04687	0.574	0.093	0
5	HAS1	0	2.30834	0.662	0.164	0
5	HLA-DPB1	0	1.47491	0.589	0.16	0
5	HMOX1	0	1.77131	0.962	0.58	0
5	HOXB5	0	1.76671	0.527	0.109	0
5	HOXB6	0	1.52765	0.612	0.165	0
5	HOXB8	0	2.15587	0.409	0.054	0
5	HSPB2	5.65587078477924e-09	-1.09056	0.463	0.426	0.000126567
5	IGFBP3	0	1.76645	0.988	0.805	0
5	ITGA6	0	1.6305	0.753	0.245	0
5	LINC00910	0	2.00719	0.554	0.117	0
5	MCAM	0	2.0152	0.546	0.121	0
5	MIR4458HG	8.41987804821612e-07	-1.58785	0.274	0.277	0.018842
5	NDUFA7.1	1.66357747901156e-07	-1.16635	0.385	0.363	0.00372275
5	NRN1	0	1.64001	0.868	0.257	0
5	NTNG1	0	2.93276	0.426	0.035	0
5	PENK	0	2.80962	0.688	0.262	0
5	PITX2	0	1.77427	0.499	0.108	0
5	PLEK2	0	1.16847	0.781	0.294	0
5	POMZP3	0	1.68011	0.396	0.087	0
5	PSG4	0	2.40895	0.548	0.093	0
5	PSG5	0	1.64902	0.96	0.501	0
5	PTGER3	0	2.24796	0.259	0.03	0
5	PTGIS	1.80214330147128e-07	-1.05732	0.514	0.45	0.00403284
5	RECK	0	1.02764	0.99	0.777	0
5	RP11-180C16.1	0	2.05323	0.464	0.087	0
5	RP11-357H14.17	0	1.44284	0.489	0.122	0
5	RP1-17K7.2	1.01690135555252e-07	-1.42279	0.257	0.271	0.00227562
5	RP1-3J17.3	0	1.59283	0.356	0.063	0
5	RPL36A	0	-1.50602	0.996	0.988	0
5	RPS17L	9.63472539277768e-09	-1.05168	0.31	0.32	0.000215606
5	RPS27	0	-1.12899	1	1	0
5	RPS29	0	-1.6857	1	1	0
5	SDC1	0	1.36067	0.668	0.221	0
5	SLITRK4	4.00141568577099e-08	-1.38584	0.252	0.27	0.000895437
5	SPON2	0	1.87815	0.565	0.121	0
5	STOML1	0	1.60988	0.72	0.21	0
5	TBX3	0	1.58919	0.844	0.316	0
5	THY1	0	1.05636	0.999	0.871	0
5	TIMP3	0	1.43449	1	0.957	0
5	TSPAN13	0	1.84563	0.491	0.117	0
5	UBL3	0	1.20328	0.968	0.571	0
5	XG	0	1.03606	0.62	0.182	0
6	AMIGO2	0	1.78178	0.767	0.262	0
6	ANKRD18B	0	3.40944	0.27	0.026	0
6	BDKRB1	0	1.99093	0.592	0.141	0
6	C1orf56	1.27215133011021e-07	-1.34422	0.244	0.287	0.00284682
6	C5orf17	0	3.42942	0.382	0.036	0
6	CTHRC1	0	1.73439	0.97	0.601	0
6	GDNF	0	3.12876	0.472	0.06	0
6	HIST1H1D	0	3.32338	0.44	0.068	0
6	LBH	1.55148226765196e-07	-1.01831	0.357	0.383	0.00347191
6	LTBP1	0	1.95851	0.932	0.384	0
6	MMP2	0	1.23702	0.984	0.774	0
6	PFKP	0	1.41817	0.956	0.559	0
6	PITX2	0	2.19245	0.537	0.116	0
6	PSG4	0	2.59386	0.513	0.107	0
6	RP11-357H14.17	0	1.77897	0.539	0.128	0
6	RPL37A	0	-1.06372	1	1	0
6	RPS27	0	-1.29729	1	1	0
6	RPS29	0	-1.7216	1	1	0
6	UBXN11	7.98971460347297e-09	-1.2797	0.329	0.353	0.000178794
6	UNC5B	1.04766250581784e-08	-1.01949	0.223	0.277	0.000234446
6	UQCR11.1	0	-1.22703	0.995	0.997	0
7	ARF5	0	1.82167	0.926	0.313	0
7	BST2	0	2.37002	0.431	0.07	0
7	CACNB4	0	1.99564	0.369	0.052	0
7	CFD	0	2.16802	0.431	0.068	0
7	CHRM2	0	3.78667	0.465	0.021	0
7	CNTN1	0	3.52576	0.42	0.029	0
7	CYP1B1	0	1.72877	0.967	0.477	0
7	ERAP2	0	2.52104	0.636	0.097	0
7	FAM118A	0	1.86568	0.539	0.09	0
7	GABBR2	0	3.84588	0.395	0.021	0
7	IGFBP4	0	1.04636	1	0.957	0
7	IL33	0	2.20258	0.415	0.056	0
7	LINC00910	0	1.54978	0.577	0.129	0
7	MEF2C	9.97770084438783e-08	-1.44546	0.323	0.329	0.00223281
7	MIF	0	1.66658	0.999	0.717	0
7	MIR4458HG	1.60440520522083e-06	-1.01507	0.419	0.269	0.0359034
7	MT1G	0	1.90974	0.679	0.145	0
7	MTRNR2L1	0	3.86332	0.996	0.474	0
7	MTRNR2L10	0	1.78449	0.988	0.5	0
7	MTRNR2L8	0	1.87292	0.997	0.708	0
7	NME1-NME2	0	1.69144	0.503	0.103	0
7	PALM	0	2.25364	0.409	0.052	0
7	PAPPA2	0	2.35995	0.317	0.039	0
7	PTN	0	2.17309	0.717	0.149	0
7	RP11-863P13.3	0	2.4275	0.34	0.041	0
7	RPSA	0	1.15432	1	0.895	0
7	SNHG9	1.54021639969793e-06	-1.06578	0.297	0.324	0.034467
7	TCF21	0	2.79644	0.654	0.078	0
7	TNXB	0	1.42221	0.734	0.197	0
7	ZNF667-AS1	0	1.60688	0.822	0.253	0
8	ACTA2	0	3.85875	0.978	0.396	0
8	ACTG2	0	7.32256	0.621	0.013	0
8	AMIGO2	0	2.7363	0.887	0.267	0
8	ARHGDIB	0	2.95512	0.734	0.17	0
8	BNC2	2.24094293499162e-08	-1.26343	0.204	0.266	0.000501478
8	C5orf17	0	2.91987	0.373	0.043	0
8	CD163L1	0	6.91769	0.488	0.005	0
8	CD4	0	8.54147	0.315	0.001	0
8	CDH6	0	3.7182	0.756	0.086	0
8	COL4A1	0	2.02582	0.99	0.725	0
8	COL4A2	0	1.73007	0.99	0.79	0
8	CREG1	5.69855406276248e-07	-1.05575	0.203	0.261	0.0127522
8	CXCL14	4.38375029580748e-07	-1.47555	0.259	0.296	0.00980996
8	EDIL3	0	2.7668	0.849	0.191	0
8	EMX2	9.44521036311127e-09	-1.28641	0.209	0.276	0.000211365
8	ESAM	0	8.45169	0.685	0.004	0
8	ESM1	0	3.00658	0.628	0.13	0
8	FABP4	0	3.95683	0.406	0.047	0
8	FAM20C	3.81264252630635e-08	-1.0887	0.356	0.383	0.000853193
8	FOXE1	0	5.05474	0.372	0.013	0
8	FOXS1	0	4.62668	0.339	0.015	0
8	GALNT3	0	3.24251	0.482	0.06	0
8	GPR116	0	4.28821	0.424	0.022	0
8	GZMK	0	4.45554	0.355	0.023	0
8	IGF2BP1	0	2.5475	0.531	0.09	0
8	IL1R1	1.18487585514607e-08	-1.4094	0.211	0.271	0.000265152
8	KCNG1	1.25269637885418e-06	-1.07939	0.225	0.275	0.0280328
8	KCNMB1	0	6.72525	0.275	0.003	0
8	LRRN3	0	3.79422	0.751	0.094	0
8	LTBP1	0	2.26075	0.938	0.395	0
8	MCAM	0	2.73497	0.728	0.133	0
8	MMP1	0	3.72306	0.618	0.096	0
8	NES	0	3.22433	0.615	0.092	0
8	PBX1	6.27451016761952e-07	-1.15938	0.25	0.296	0.0140411
8	PCDH10	0	5.38058	0.448	0.02	0
8	PDGFA	0	2.82746	0.686	0.129	0
8	PLCB4	0	3.15141	0.746	0.15	0
8	PPP1R14A	0	3.24155	0.979	0.437	0
8	RP5-940J5.9	3.98807548051704e-08	-1.28539	0.454	0.443	0.000892452
8	RPL37	0	-1.00097	1	1	0
8	RPS17	4.17325516600273e-07	-1.06105	0.255	0.302	0.00933891
8	S100A16	0	-2.42115	0.558	0.992	0
8	SESN2	1.57800417809861e-08	-1.25665	0.255	0.309	0.000353126
8	SFTA1P	0	4.4165	0.367	0.031	0
8	SYNGR2	0	2.71319	0.501	0.081	0
8	SYNPO2	0	3.62295	0.552	0.067	0
8	UBXN11	4.93014169071109e-08	-1.42555	0.324	0.353	0.00110327
8	ZNF185	0	2.64096	0.426	0.061	0
9	ACTB	0	1.6718	1	1	0
9	ANKRD11	0	-3.09089	0.257	0.948	0
9	ANXA2	0	1.62266	1	1	0
9	CKAP4	0	-2.51501	0.401	0.976	0
9	COL1A1	0	-4.12761	0.566	0.999	0
9	COL1A2	0	-3.61993	0.582	0.999	0
9	COL3A1	0	-3.31698	0.214	0.933	0
9	COL6A1	0	-2.83358	0.336	0.974	0
9	COL6A3	0	-3.18912	0.229	0.928	0
9	CYR61	0	-4.8393	0.201	0.978	0
9	FBN1	0	-3.77401	0.179	0.954	0
9	FN1	0	-3.47569	0.66	0.999	0
9	GAPDH	0	1.21006	1	1	0
9	GSTP1	0	1.28027	0.996	0.972	0
9	HIST1H4C	0	-4.34787	0.32	0.963	0
9	ID1	0	-2.80124	0.326	0.967	0
9	ID3	0	-2.64178	0.527	0.994	0
9	ITGB1	0	-2.03662	0.775	0.999	0
9	KLF6	0	-4.06213	0.103	0.904	0
9	LDHA	0	1.63446	0.997	0.99	0
9	MALAT1	0	-4.98349	0.966	1	0
9	MTDH	0	-2.66345	0.473	0.984	0
9	MYL12A	0	1.56359	1	0.985	0
9	MYL12B	0	1.64679	1	0.981	0
9	NEAT1	0	-5.43109	0.175	0.992	0
9	NEFM	2.71367825457619e-07	1.19613	0.373	0.319	0.00607267
9	PPIA	0	1.28702	1	0.997	0
9	PPP1R14B	0	-1.87702	0.825	0.995	0
9	PRDX1	0	1.59793	0.997	0.953	0
9	RRBP1	0	-3.13711	0.323	0.975	0
9	S100A11	0	1.29386	1	0.999	0
9	SCUBE3	0	-3.73297	0.312	0.949	0
9	SERINC1	1.08564977714316e-06	1.06335	0.501	0.578	0.0242947
9	SKP1	0	1.63195	0.999	0.963	0
9	SLC38A2	0	-4.57455	0.073	0.892	0
9	SNRPD2	0	1.54743	0.989	0.953	0
9	SRRM2	0	-2.9568	0.257	0.924	0
9	SUGCT	4.05276055763918e-08	1.21575	0.259	0.201	0.000906927
9	TNFRSF12A	0	-2.07595	0.804	0.994	0
9	TPM2	0	1.82119	0.999	0.991	0
9	UQCRB	0	1.10505	0.999	0.993	0
9	VCAN	0	-3.5582	0.162	0.91	0
10	ANKH	3.23770310832871e-08	-1.00891	0.232	0.356	0.000724533
10	ARHGEF17	4.5251930771646e-08	-1.00489	0.221	0.341	0.00101265
10	ARNTL2	1.37067633555871e-06	-1.24178	0.157	0.25	0.030673
10	C14orf80	2.23380174362271e-08	-1.22143	0.155	0.273	0.00049988
10	CCDC85A	9.26058547209713e-07	-1.15256	0.152	0.253	0.0207233
10	CCNT2	9.71587367472362e-07	1.05698	0.307	0.207	0.0217422
10	CDCA7L	2.61070022542408e-08	-1.11802	0.211	0.331	0.000584222
10	CENPL	3.68844700060987e-07	-1.00071	0.155	0.264	0.00825401
10	CHML	1.14944802909819e-06	-1.03599	0.192	0.294	0.0257223
10	CPED1	1.42714944104533e-08	-1.00499	0.2	0.327	0.000319368
10	EBF2	8.08319577249573e-08	-1.09489	0.157	0.274	0.00180886
10	ECM1	3.48813888428493e-08	-1.04412	0.221	0.338	0.000780576
10	ERCC2	6.8971304875156e-09	-1.14815	0.197	0.32	0.000154344
10	FGF7	1.38084064148871e-06	1.07127	0.555	0.458	0.0309005
10	GJC1	4.55178161738565e-09	-1.30989	0.179	0.304	0.00010186
10	GSDMD	1.54455717331985e-08	-1.19386	0.16	0.283	0.000345641
10	HAUS8	9.18018700342324e-08	-1.09191	0.157	0.272	0.00205434
10	HIST1H1A	3.92045096517827e-08	-1.90798	0.155	0.267	0.000877319
10	HIST2H2AC	3.22473086638752e-08	-1.33026	0.285	0.386	0.00072163
10	IL11RA	1.10363837200229e-07	-1.09753	0.139	0.253	0.00246972
10	IL7R	8.71916626194967e-08	-1.13105	0.205	0.323	0.00195118
10	INPP5A	1.99119397947053e-06	-1.11907	0.195	0.293	0.0445589
10	INTS1	1.56069682846662e-08	-1.22117	0.141	0.266	0.000349253
10	IRF1	1.57210959591881e-08	1.15267	0.275	0.169	0.000351807
10	JDP2	4.19488645024174e-07	-1.21089	0.181	0.286	0.00938732
10	KIAA1549L	5.75213015545758e-09	-1.54802	0.133	0.253	0.000128721
10	KRT34	3.24445495651283e-08	-1.4045	0.184	0.305	0.000726044
10	LAMB2	2.91569325788136e-07	-1.02061	0.251	0.352	0.00652474
10	LDB2	1.83079596674576e-06	-1.11117	0.155	0.25	0.0409696
10	LY6K	5.4688682501795e-09	-1.13201	0.301	0.424	0.000122382
10	MAPK12	1.60773478080318e-07	-1.09167	0.144	0.255	0.00359779
10	MPHOSPH9	1.10287714863373e-06	-1.07332	0.224	0.322	0.0246802
10	PDIA4	1.07469627131337e-08	1.13974	0.664	0.825	0.000240496
10	PGF	7.84142317843515e-08	-1.55326	0.259	0.367	0.00175475
10	PLEKHA2	1.68434066271019e-08	-1.25082	0.128	0.25	0.000376922
10	PTPLAD2	3.44267206261353e-08	-1.17336	0.165	0.285	0.000770401
10	REEP4	2.41584278453486e-08	-1.06618	0.227	0.342	0.000540617
10	RFC2	1.48015302781225e-08	-1.09133	0.235	0.355	0.000331229
10	RP11-145M9.4	1.72538330769181e-06	-1.01933	0.211	0.31	0.0386106
10	RRAD	0	6.71369	0.301	0.011	0
10	STK39	1.3810212233117e-07	-1.05159	0.16	0.274	0.00309045
10	TCF7L1	9.82893937225938e-09	-1.00937	0.219	0.345	0.000219952
10	TIMELESS	1.19488603769618e-08	-1.23511	0.133	0.259	0.000267392
10	TSPYL2	5.29749331191728e-08	1.18011	0.272	0.175	0.00118547
10	VRK1	7.48832652826648e-07	-1.08477	0.219	0.32	0.0167574
10	ZNF394	3.69055023247161e-08	1.07893	0.283	0.178	0.000825871

## Sheet: table S 2
Supplementary Table S2 Marker genes of clusters in swine
cluster	gene	p_val	avg_log2FC	pct.1	pct.2	p_val_adj
1	ABI3BP	0	1.61243	0.74	0.41	0
1	ACAA1	0	-1.54887	0.222	0.428	0
1	ACER2	0	-3.22918	0.06	0.297	0
1	ACOX1	0	-1.23266	0.253	0.438	0
1	ACSL1	0	-1.57004	0.297	0.461	0
1	ACVR1C	0	-2.87016	0.061	0.282	0
1	ADAMTSL1	0	1.87744	0.708	0.373	0
1	ADIPOQ	0	-2.19965	0.422	0.643	0
1	ADIPOR2	0	-1.86548	0.31	0.533	0
1	AEBP1	0	1.50315	0.402	0.183	0
1	ANGPTL1	0	1.40814	0.325	0.163	0
1	ANGPTL4	0	-1.20573	0.239	0.45	0
1	ANKRD44	0	-1.06055	0.304	0.496	0
1	CAT	0	-1.29523	0.366	0.584	0
1	CCDC69	0	-2.25542	0.089	0.29	0
1	CECR2	0	-1.17989	0.273	0.456	0
1	CHP1	0	-1.99271	0.092	0.269	0
1	CIDEA	0	-1.63339	0.221	0.464	0
1	COL12A1	0	1.05131	0.512	0.316	0
1	COL1A1	0	1.31426	0.998	0.939	0
1	COL1A2	0	1.53583	0.984	0.786	0
1	COL3A1	0	1.19924	0.991	0.88	0
1	COL6A6	0	1.05698	0.428	0.266	0
1	CRLF3	0	-1.03286	0.258	0.457	0
1	CUX1	0	-1.57191	0.235	0.508	0
1	DAPK1	0	-1.01896	0.562	0.744	0
1	DCN	0	1.09746	0.853	0.572	0
1	DMD	0	-2.05442	0.272	0.574	0
1	DYNC1I1	0	-1.71921	0.204	0.39	0
1	EEPD1	0	-1.7552	0.288	0.561	0
1	ENOX1	0	-1.82647	0.456	0.679	0
1	FAM198A	0	1.81968	0.502	0.212	0
1	FRMD6	0	1.00828	0.612	0.424	0
1	GHR	0	-1.08019	0.836	0.885	0
1	GLUL	0	-1.056	0.532	0.68	0
1	GPAT4	0	-1.85689	0.143	0.361	0
1	GYG2	0	-1.96628	0.145	0.366	0
1	IFI6	0	1.12489	0.516	0.278	0
1	ISM1	0	1.83339	0.402	0.17	0
1	ITGBL1	0	1.54988	0.651	0.362	0
1	KIAA0355	0	-1.09751	0.285	0.467	0
1	KLB	0	-2.22989	0.102	0.311	0
1	LGALS12	0	-1.71036	0.216	0.427	0
1	LIPE	0	-2.19211	0.246	0.477	0
1	LONP2	0	-1.07331	0.407	0.585	0
1	LPIN1	0	-2.47705	0.432	0.689	0
1	MDFIC	0	-1.36564	0.275	0.483	0
1	MFSD4B	0	-2.36014	0.205	0.44	0
1	MGLL	0	-2.03083	0.138	0.365	0
1	MGP	0	1.75341	0.685	0.339	0
1	MGST1	0	-1.80972	0.086	0.254	0
1	MGST3	0	-1.66431	0.141	0.341	0
1	MMD	0	-3.53538	0.051	0.292	0
1	MMP16	0	1.24689	0.559	0.308	0
1	PDE3B	0	-1.67309	0.39	0.612	0
1	PFKFB3	0	-1.99215	0.211	0.46	0
1	PHACTR2	0	-1.03373	0.534	0.695	0
1	PLA2G16	0	-1.38255	0.157	0.337	0
1	PLCE1	0	1.25491	0.552	0.311	0
1	PLIN1	0	-2.42321	0.191	0.455	0
1	PNPLA2	0	-1.82248	0.227	0.451	0
1	POSTN	0	1.12355	0.684	0.461	0
1	PPARG	0	-1.61089	0.275	0.532	0
1	PPM1H	0	-1.8848	0.125	0.322	0
1	PPP2R1B	0	-1.4652	0.244	0.441	0
1	PPP2R5A	0	-1.04721	0.352	0.524	0
1	PRICKLE1	0	1.20738	0.637	0.399	0
1	PRKAR2B	0	-2.14588	0.277	0.548	0
1	PRR5L	0	-2.14739	0.168	0.389	0
1	PRRX1	0	1.09633	0.449	0.253	0
1	PTGR1	0	-1.46351	0.209	0.389	0
1	RAPGEF4	0	-1.99519	0.173	0.431	0
1	RASGEF1B	0	-1.67711	0.106	0.285	0
1	RBM47	0	-1.8099	0.133	0.307	0
1	REV1	0	1.14279	0.76	0.547	0
1	RGS19	0	-1.83346	0.087	0.258	0
1	RNF125	0	-2.60082	0.134	0.469	0
1	SESN3	0	1.05554	0.472	0.309	0
1	SGK2	0	-2.66335	0.188	0.494	0
1	SIK2	0	-1.94062	0.478	0.721	0
1	SLC1A3	0	-1.41763	0.371	0.59	0
1	SLC36A2	0	-2.22224	0.206	0.453	0
1	SLC4A4	0	1.02806	0.483	0.329	0
1	SNTB1	0	-1.34775	0.352	0.536	0
1	SOX5	0	-1.06131	0.349	0.542	0
1	SOX6	0	-2.11332	0.079	0.267	0
1	SVEP1	0	1.42164	0.395	0.227	0
1	TASP1	0	1.09619	0.595	0.442	0
1	TMCC1	0	-1.17938	0.596	0.781	0
1	TMEM120B	0	-1.72833	0.182	0.383	0
1	TNIK	0	-1.98935	0.128	0.338	0
1	TRPS1	0	-1.17609	0.285	0.485	0
1	ZCCHC2	0	-1.63873	0.111	0.294	0
2	ABCA8	0	1.02727	0.756	0.543	0
2	ADAMTSL1	0	1.06162	0.644	0.401	0
2	ADAMTSL3	0	1.16448	0.815	0.561	0
2	C1QTNF7	0	1.18352	0.543	0.32	0
2	CABLES1	0	1.1821	0.51	0.306	0
2	DHRS3	0	1.35008	0.598	0.376	0
2	ELN	0	1.60178	0.443	0.226	0
2	FBLN1	0	1.48016	0.409	0.2	0
2	FBLN5	0	1.48697	0.598	0.326	0
2	FMNL2	0	1.14981	0.88	0.65	0
2	FMO4	0	1.23639	0.739	0.494	0
2	GEM	0	2.15282	0.566	0.217	0
2	GNA14	0	1.39343	0.458	0.251	0
2	IGFBP5	0	1.06421	0.726	0.505	0
2	ITGBL1	0	1.0475	0.622	0.383	0
2	KCNQ5	0	2.00374	0.493	0.193	0
2	LIMA1	0	1.4818	0.618	0.362	0
2	LRRK1	0	1.04651	0.568	0.372	0
2	LVRN	0	1.52311	0.414	0.201	0
2	PAK3	0	1.40881	0.422	0.219	0
2	PRKG1	0	1.1583	0.816	0.493	0
2	RNF180	0	1.17398	0.449	0.249	0
2	ROR1	0	1.32488	0.518	0.292	0
2	VIPR2	0	2.19581	0.673	0.3	0
3	ABCA6	0	-1.6512	0.239	0.539	0
3	ACAA1	0	-1.72531	0.184	0.419	0
3	ACER2	0	-3.30365	0.05	0.282	0
3	ADAM12	0	-2.20864	0.14	0.404	0
3	ADAMTS19	0	1.41114	0.684	0.42	0
3	ADAMTS5	0	1.44906	0.718	0.458	0
3	ADAMTS9	0	-2.45027	0.085	0.312	0
3	ADAMTSL3	0	1.01859	0.793	0.564	0
3	ADGRD1	0	1.3297	0.915	0.61	0
3	ADIPOQ	0	-2.0747	0.42	0.629	0
3	ANK2	0	1.43518	0.541	0.321	0
3	ARHGAP21	0	1.05139	0.799	0.627	0
3	ARHGAP28	0	1.55245	0.689	0.406	0
3	ARHGAP42	0	1.46309	0.52	0.285	0
3	ASAP3	0	1.19147	0.66	0.429	0
3	ATP2B4	0	1.13511	0.559	0.361	0
3	B2M	0	-1.61888	0.26	0.593	0
3	BACH2	0	1.41731	0.552	0.316	0
3	CAMK1D	0	1.62949	0.901	0.612	0
3	CDON	0	1.30674	0.625	0.37	0
3	CHSY3	0	1.2958	0.498	0.29	0
3	CIDEA	0	-2.01904	0.173	0.453	0
3	COL12A1	0	1.70991	0.619	0.319	0
3	COL4A2	0	-1.86593	0.35	0.688	0
3	COL5A1	0	1.02412	0.59	0.405	0
3	CREB5	0	1.26237	0.938	0.695	0
3	DAPK1	0	-1.14456	0.53	0.735	0
3	DCLK1	0	1.60309	0.956	0.735	0
3	DMD	0	-2.14227	0.26	0.555	0
3	DYNC1I1	0	-2.25623	0.154	0.383	0
3	ENOX1	0	-1.81771	0.427	0.667	0
3	ENPP1	0	1.10071	0.813	0.583	0
3	EXT1	0	1.0305	0.987	0.915	0
3	EYA1	0	-2.05076	0.18	0.527	0
3	FAM171A1	0	1.08466	0.726	0.515	0
3	FBN1	0	1.32527	0.954	0.743	0
3	FKBP5	0	-1.47985	0.462	0.721	0
3	FLNB	0	1.47494	0.527	0.272	0
3	FMO4	0	-1.52287	0.261	0.54	0
3	FN1	0	1.46055	0.678	0.407	0
3	FOXO3	0	-1.572	0.359	0.701	0
3	FSTL1	0	1.11497	0.752	0.505	0
3	GALNT16	0	1.21989	0.754	0.499	0
3	GHR	0	-1.51007	0.766	0.889	0
3	GLUL	0	-1.82167	0.37	0.686	0
3	GYG2	0	-1.99207	0.126	0.353	0
3	HEG1	0	1.32544	0.632	0.378	0
3	IFI44L	0	-1.94349	0.105	0.353	0
3	IFI6	0	-2.23429	0.092	0.334	0
3	IQGAP2	0	-1.28519	0.341	0.595	0
3	KCTD16	0	1.68347	0.561	0.266	0
3	KIF2A	0	1.25199	0.514	0.311	0
3	LHFPL6	0	1.05127	0.862	0.679	0
3	LIFR	0	-1.64839	0.163	0.413	0
3	LIMD1	0	1.51558	0.518	0.3	0
3	LIPE	0	-2.24287	0.24	0.463	0
3	LPIN1	0	-2.94525	0.325	0.683	0
3	LTBP1	0	1.21397	0.812	0.568	0
3	MFAP5	0	1.01479	0.738	0.478	0
3	MOB3B	0	-1.9382	0.209	0.499	0
3	MTR	0	-2.31082	0.157	0.508	0
3	NOVA1	0	1.43158	0.971	0.787	0
3	NPSR1	0	-2.10429	0.094	0.371	0
3	OSBPL10	0	1.45424	0.449	0.231	0
3	PCOLCE2	0	1.61387	0.836	0.503	0
3	PDE3B	0	-2.09324	0.294	0.607	0
3	PDLIM7	0	1.61882	0.425	0.207	0
3	PFKFB3	0	-1.85795	0.206	0.445	0
3	PHACTR2	0	-1.47612	0.413	0.696	0
3	PLCE1	0	1.60424	0.649	0.318	0
3	PLIN1	0	-2.24311	0.194	0.438	0
3	PNPLA2	0	-2.10719	0.18	0.441	0
3	POSTN	0	1.04232	0.702	0.474	0
3	PPARG	0	-1.99524	0.221	0.52	0
3	PPFIBP1	0	1.03342	0.805	0.566	0
3	PRKAR2B	0	-1.88048	0.288	0.53	0
3	PRKG1	0	-1.35664	0.278	0.545	0
3	PRR16	0	-2.31267	0.147	0.478	0
3	PRR5L	0	-2.84315	0.108	0.38	0
3	PTPRM	0	-1.19277	0.651	0.83	0
3	RBPMS	0	-1.0393	0.565	0.751	0
3	RFX2	0	1.62756	0.73	0.395	0
3	RGS6	0	1.41887	0.593	0.321	0
3	RNF125	0	-2.11531	0.155	0.445	0
3	RNF150	0	-2.16957	0.124	0.364	0
3	SAMD4A	0	1.19777	0.821	0.586	0
3	SEMA3A	0	1.47294	0.456	0.237	0
3	SEMA3C	0	1.57679	0.854	0.474	0
3	SGK2	0	-2.36521	0.208	0.472	0
3	SIK2	0	-1.60573	0.528	0.7	0
3	SLC1A3	0	-1.66084	0.323	0.581	0
3	SNTB1	0	-1.56506	0.305	0.528	0
3	SPSB1	0	1.46767	0.405	0.218	0
3	SRGAP1	0	1.48711	0.837	0.563	0
3	STON2	0	1.08508	0.754	0.536	0
3	STXBP6	0	1.11816	0.652	0.42	0
3	SULF1	0	1.14026	0.786	0.543	0
3	THSD4	0	1.03682	0.646	0.428	0
3	TIMP3	0	1.15769	0.711	0.483	0
3	TMEM135	0	-1.01819	0.593	0.773	0
3	TRERF1	0	1.00002	0.589	0.395	0
3	TRIO	0	1.11825	0.844	0.7	0
3	TXNIP	0	-1.52666	0.358	0.697	0
3	UGDH	0	1.61873	0.494	0.282	0
3	ZBTB16	0	-1.11171	0.75	0.907	0
3	ZNF385D	0	1.23776	0.803	0.556	0
3	ZNF638	0	1.23026	0.73	0.53	0
4	ABCA8	0	1.13094	0.825	0.537	0
4	ACEA-U3	0	1.26046	0.4	0.19	0
4	ADAM12	0	1.465	0.6	0.36	0
4	ADAM19	0	1.49881	0.494	0.223	0
4	ADD3	0	1.1855	0.827	0.621	0
4	COL6A6	0	1.67897	0.609	0.26	0
4	CRY2	0	1.02216	0.519	0.294	0
4	DKK2	0	1.02145	0.764	0.478	0
4	EBF2	0	1.07012	0.946	0.773	0
4	ELOVL6	0	-2.2205	0.342	0.541	0
4	FBLN1	0	1.30316	0.428	0.199	0
4	FKBP5	0	-1.37912	0.567	0.711	0
4	FRMD4B	2.53257312105148e-06	-1.13326	0.391	0.385	0.0108192
4	GEM	0	1.27632	0.493	0.225	0
4	KCNQ5	0	1.39336	0.464	0.197	0
4	LIMA1	0	1.07484	0.644	0.36	0
4	MAPK10	0	1.4041	0.528	0.289	0
4	NFATC4	0	1.09785	0.396	0.175	0
4	NTRK2	0	1.01178	0.9	0.677	0
4	PAK3	0	1.1587	0.452	0.216	0
4	PDE10A	0	1.12002	0.538	0.299	0
4	PI15	0	1.64046	0.443	0.181	0
4	PRR5L	4.71405130618509e-07	-1.09567	0.386	0.354	0.00201384
4	PTPRD	0	1.13837	0.533	0.262	0
4	TGFBR3	0	1.14234	0.976	0.84	0
4	TNFAIP6	0	1.30628	0.469	0.235	0
5	ABLIM1	0	1.13946	0.885	0.581	0
5	ACER2	0	-3.29085	0.066	0.28	0
5	ACER3	0	-1.32476	0.534	0.669	0
5	ACKR2	0	1.16102	0.757	0.406	0
5	ACVR1C	0	-3.32954	0.043	0.269	0
5	ADAM12	0	-2.63704	0.13	0.404	0
5	ADAMTS5	0	1.54854	0.821	0.45	0
5	ADAMTS6	0	1.52287	0.624	0.289	0
5	ADAMTSL3	0	1.19162	0.887	0.556	0
5	ADGRD1	0	1.84649	0.959	0.607	0
5	ADIPOQ	0	-2.3952	0.447	0.626	0
5	ANGPTL4	0	-2.16389	0.174	0.441	0
5	ANTXR2	0	1.02113	0.851	0.59	0
5	APBB1IP	0	1.19713	0.905	0.597	0
5	ARHGAP12	0	1.14079	0.867	0.63	0
5	ARHGAP23	0	1.05901	0.556	0.317	0
5	ARHGAP42	0	1.53679	0.617	0.276	0
5	BIN1	0	1.17242	0.369	0.168	0
5	C1orf21	0	1.11018	0.863	0.583	0
5	C2CD2	0	1.19216	0.456	0.215	0
5	CAMK1D	0	1.29911	0.919	0.611	0
5	CD276	0	1.09125	0.445	0.231	0
5	CDON	0	1.3291	0.711	0.362	0
5	CIDEA	0	-2.13429	0.207	0.449	0
5	COL4A2	0	-1.57959	0.47	0.676	0
5	CPED1	0	-1.1868	0.547	0.682	0
5	CREB5	0	1.67735	0.969	0.693	0
5	CRLF3	0	-1.69121	0.221	0.447	0
5	DCLK1	0	1.18792	0.955	0.736	0
5	DDR2	0	1.50655	0.896	0.565	0
5	DMD	0	-2.21973	0.304	0.55	0
5	DYNC1I1	0	-2.87885	0.13	0.384	0
5	EBF1	0	1.10281	0.997	0.976	0
5	EEPD1	0	-1.91079	0.321	0.54	0
5	EFEMP1	0	1.26435	0.594	0.301	0
5	EFHD1	0	1.45141	0.695	0.328	0
5	EIF2AK2	0	1.39758	0.566	0.251	0
5	ENPP1	0	1.41125	0.904	0.575	0
5	EPSTI1	0	1.60097	0.578	0.231	0
5	EXT1	0	1.21629	0.988	0.915	0
5	EYA1	0	-1.95549	0.252	0.52	0
5	FAM129A	0	1.02912	0.574	0.298	0
5	FAM171A1	0	1.06812	0.794	0.509	0
5	FBLN2	0	1.087	0.539	0.281	0
5	FBN1	0	1.89024	0.976	0.742	0
5	FBP1	0	1.49402	0.32	0.133	0
5	FES	0	1.16811	0.334	0.148	0
5	FLNB	0	1.04402	0.545	0.271	0
5	FN1	0	1.03157	0.694	0.406	0
5	FOXO3	0	-1.02482	0.534	0.684	0
5	FSTL1	0	1.29086	0.838	0.498	0
5	GALNT11	0	1.05173	0.561	0.328	0
5	GALNT16	0	1.37542	0.848	0.491	0
5	GHR	0	-1.5718	0.817	0.884	0
5	GLUL	0	-1.44365	0.531	0.67	0
5	GNA14	0	1.07976	0.505	0.248	0
5	GPSM2	0	1.0719	0.432	0.213	0
5	HEG1	0	1.04603	0.673	0.375	0
5	HERC6	0	1.63315	0.707	0.287	0
5	HMCN1	0	1.13269	0.473	0.231	0
5	IFI44L	0	1.24887	0.613	0.305	0
5	KANK1	0	1.45677	0.738	0.383	0
5	KATNBL1	0	1.13256	0.476	0.244	0
5	KCTD16	0	1.36398	0.579	0.266	0
5	KDSR	0	-1.35182	0.479	0.636	0
5	KIAA0513	0	1.17434	0.459	0.227	0
5	KIAA1211	0	1.25237	0.354	0.165	0
5	KIF2A	0	1.45331	0.626	0.302	0
5	KLHL13	0	1.22206	0.66	0.369	0
5	LDLRAD4	0	-1.80562	0.167	0.396	0
5	LIFR	0	-2.17518	0.164	0.412	0
5	LIPC	0	1.45462	0.34	0.134	0
5	LIPE	0	-2.6671	0.252	0.461	0
5	LPIN1	0	-3.26082	0.339	0.68	0
5	MAML2	0	-1.01058	0.742	0.859	0
5	MARCH3	0	1.20201	0.857	0.533	0
5	MDFIC	0	-1.87623	0.237	0.472	0
5	MFAP5	0	1.5695	0.89	0.465	0
5	MGST3	0	-2.2809	0.105	0.331	0
5	MICU3	0	1.6763	0.502	0.188	0
5	MMD	0	-3.57778	0.05	0.276	0
5	MMP16	0	1.14889	0.629	0.318	0
5	MMP27	0	1.70286	0.652	0.256	0
5	MOB3B	0	-2.00549	0.25	0.494	0
5	MTR	0	-1.69775	0.268	0.497	0
5	MYH14	0	1.63161	0.502	0.203	0
5	NFAT5	0	-1.05086	0.654	0.775	0
5	NOVA1	0	1.78961	0.978	0.787	0
5	OSBPL10	0	1.53039	0.553	0.222	0
5	PARP8	0	1.21843	0.468	0.209	0
5	PCOLCE2	0	1.69888	0.897	0.498	0
5	PCSK6	0	1.33816	0.743	0.377	0
5	PDE3A	0	-1.0955	0.615	0.76	0
5	PDE3B	0	-2.09865	0.37	0.599	0
5	PHACTR2	0	-1.34525	0.523	0.685	0
5	PHLDB1	0	1.06583	0.809	0.522	0
5	PHLPP1	0	1.35974	0.877	0.579	0
5	PLD1	0	1.37178	0.85	0.52	0
5	PLIN1	0	-2.77629	0.197	0.437	0
5	PML	0	1.43331	0.517	0.218	0
5	PNPLA2	0	-2.50395	0.181	0.44	0
5	PPARG	0	-2.40109	0.228	0.519	0
5	PPFIBP1	0	1.39114	0.9	0.558	0
5	PRKAR2B	0	-2.30941	0.292	0.529	0
5	PRR16	0	-2.60031	0.175	0.475	0
5	PRR5L	0	-3.17534	0.112	0.379	0
5	PTPRM	0	-1.16965	0.731	0.822	0
5	RADIL	0	1.07283	0.637	0.351	0
5	RAPGEF4	0	-2.13004	0.19	0.412	0
5	RFTN1	0	1.36774	0.842	0.511	0
5	RGS6	0	1.14295	0.631	0.318	0
5	RNF125	0	-2.50831	0.158	0.444	0
5	RNF150	0	-2.49764	0.132	0.363	0
5	RNF213	0	1.57916	0.763	0.381	0
5	RSPO3	0	1.55164	0.366	0.152	0
5	SCARA5	0	1.26522	0.896	0.584	0
5	SEMA3C	0	2.02912	0.928	0.468	0
5	SERINC5	0	1.55003	0.681	0.341	0
5	SETX	0	1.35285	0.684	0.365	0
5	SGK2	0	-2.80468	0.208	0.471	0
5	SIK2	0	-1.98598	0.54	0.699	0
5	SIPA1L3	0	1.30336	0.6	0.315	0
5	SLC12A6	0	1.71478	0.757	0.403	0
5	SLC16A7	0	-1.85816	0.266	0.543	0
5	SLC1A3	0	-2.11993	0.311	0.581	0
5	SMIM14	0	1.30977	0.832	0.502	0
5	SPSB1	0	1.74853	0.549	0.205	0
5	SRGAP1	0	1.01245	0.848	0.563	0
5	STAT1	0	1.13001	0.582	0.313	0
5	STON2	0	1.42713	0.87	0.526	0
5	STXBP6	0	1.00943	0.709	0.415	0
5	SULF1	0	1.76473	0.912	0.532	0
5	TGFBR2	0	1.11318	0.747	0.432	0
5	THSD4	0	1.44869	0.795	0.415	0
5	TIAM1	0	1.0122	0.571	0.302	0
5	TMCC1	0	-1.29796	0.622	0.766	0
5	TMEFF2	0	1.55149	0.698	0.346	0
5	TMEM135	0	-1.05966	0.671	0.766	0
5	TMEM150C	0	1.14904	0.621	0.329	0
5	TMTC2	0	1.49225	0.526	0.235	0
5	TRERF1	0	1.31062	0.729	0.382	0
5	TRIO	0	1.05951	0.892	0.696	0
5	TRIP10	0	1.04341	0.444	0.222	0
5	TSPAN5	0	1.16024	0.75	0.386	0
5	TXNIP	0	-1.22006	0.484	0.685	0
5	UAP1	0	1.79517	0.885	0.495	0
5	UGDH	0	1.57179	0.594	0.273	0
5	USP18	0	1.77699	0.591	0.227	0
5	ZEB1	0	1.06974	0.71	0.424	0
5	ZNF521	0	1.07876	0.533	0.271	0
5	ZNF638	0	1.47215	0.85	0.52	0
5	ZNFX1	0	1.05717	0.379	0.18	0
6	ABHD17B	0	1.00117	0.434	0.196	0
6	ABI3BP	0	-2.47824	0.22	0.479	0
6	ABLIM1	0	-2.08907	0.406	0.624	0
6	ACAA1	0	1.44776	0.836	0.359	0
6	ACAD11	0	1.14315	0.57	0.247	0
6	ACER2	0	2.24107	0.742	0.219	0
6	ACER3	0	1.63653	0.962	0.631	0
6	ACIN1	0	1.12208	0.832	0.487	0
6	ACKR2	0	-2.41425	0.217	0.455	0
6	ACO1	0	1.21729	0.739	0.341	0
6	ACOX1	0	1.96784	0.84	0.373	0
6	ACSL1	0	1.82203	0.843	0.401	0
6	ACSS3	0	1.84523	0.896	0.458	0
6	ACVR1C	0	2.16286	0.743	0.206	0
6	ADAMTS19	0	-2.04373	0.26	0.46	0
6	ADAMTS20	0	1.54485	0.516	0.164	0
6	ADAMTSL1	0	-2.82321	0.199	0.442	0
6	ADAMTSL3	0	-2.76252	0.31	0.608	0
6	ADGRD1	0	-2.6065	0.422	0.656	0
6	ADIPOQ	0	1.70648	0.969	0.579	0
6	ADIPOR2	0	1.85766	0.929	0.462	0
6	AHCYL2	0	1.41168	0.561	0.199	0
6	AIG1	0	1.53467	0.753	0.322	0
6	ALDH1L1	0	1.84331	0.48	0.127	0
6	ANO10	0	1.13857	0.745	0.382	0
6	ANTXR2	0	-1.66983	0.445	0.627	0
6	APBB1IP	0	-1.92448	0.463	0.638	0
6	APCDD1	0	1.72748	0.495	0.13	0
6	ARHGAP10	0	-1.84091	0.413	0.637	0
6	ARHGAP31	0	1.53379	0.735	0.322	0
6	ARHGEF3	0	-1.5401	0.467	0.624	0
6	ATF7IP	0	1.53322	0.788	0.389	0
6	ATG14	0	1.08874	0.333	0.133	0
6	ATP6V0A4	0	1.11588	0.437	0.16	0
6	BAZ1A	0	1.17189	0.662	0.324	0
6	BCL6	0	1.64508	0.534	0.162	0
6	BCO1	0	1.5751	0.497	0.151	0
6	BICC1	0	-1.99582	0.477	0.7	0
6	C18orf25	0	1.65583	0.67	0.245	0
6	C1orf21	0	-1.39169	0.508	0.615	0
6	C1S	0	-2.42455	0.161	0.381	0
6	C21orf91	0	1.40198	0.528	0.187	0
6	CAMK1D	0	-2.16408	0.479	0.651	0
6	CAT	0	1.49767	0.905	0.521	0
6	CATSPER2	0	1.48633	0.385	0.121	0
6	CCDC69	0	1.33006	0.668	0.224	0
6	CHP1	0	2.58064	0.748	0.198	0
6	CHPT1	0	1.05976	0.519	0.215	0
6	CIDEA	0	1.55545	0.853	0.391	0
6	CLCN3	0	1.0115	0.449	0.177	0
6	CLMN	0	1.78048	0.722	0.288	0
6	CLUH	0	1.44062	0.535	0.18	0
6	CNOT4	0	1.21336	0.909	0.598	0
6	COL14A1	0	-1.48232	0.705	0.822	0
6	COL1A1	0	-1.99087	0.934	0.949	0
6	COL1A2	0	-2.17753	0.667	0.829	0
6	COL3A1	0	-1.58977	0.886	0.897	0
6	COL6A3	0	-1.6028	0.499	0.693	0
6	COLEC12	0	-1.95536	0.415	0.605	0
6	CPEB4	0	1.04488	0.633	0.308	0
6	CPED1	0	1.06457	0.93	0.647	0
6	CREB5	0	-1.95251	0.635	0.724	0
6	CRLF3	0	1.36709	0.826	0.392	0
6	DCLK1	0	-1.74249	0.675	0.761	0
6	DCN	0	-2.04993	0.386	0.634	0
6	DDHD1	0	1.5051	0.67	0.274	0
6	DDR2	0	-1.50683	0.486	0.602	0
6	DENND2A	0	-1.90344	0.427	0.638	0
6	DLC1	0	-1.20752	0.969	0.957	0
6	DMD	0	1.73341	0.941	0.493	0
6	DNM1	0	-2.02313	0.228	0.457	0
6	DOCK11	0	1.01664	0.836	0.515	0
6	DPY19L1	0	1.78293	0.664	0.262	0
6	DST	0	-1.15398	0.683	0.726	0
6	DUSP10	0	1.1563	0.539	0.246	0
6	DUSP22	0	1.434	0.533	0.189	0
6	DYNC1I1	0	1.5153	0.75	0.328	0
6	ECE1	0	1.01376	0.475	0.212	0
6	EEPD1	0	1.09182	0.862	0.491	0
6	EHBP1	0	1.45101	0.969	0.744	0
6	ELL2	0	1.29066	0.628	0.26	0
6	ELMO1	0	-1.42269	0.548	0.645	0
6	ENOX1	0	2.16331	0.977	0.617	0
6	ENPP1	0	-2.00139	0.419	0.619	0
6	EPB41L2	0	-1.11833	0.624	0.702	0
6	EPHX2	0	1.09637	0.532	0.227	0
6	EXT1	0	-1.21137	0.921	0.921	0
6	EXTL3	0	1.33728	0.421	0.148	0
6	FAH	0	1.59229	0.751	0.295	0
6	FAM69A	0	1.54325	0.569	0.202	0
6	FBN1	0	-2.00956	0.685	0.768	0
6	FBXO34	0	1.21663	0.778	0.425	0
6	FGF2	0	2.14564	0.697	0.261	0
6	FGFR2	0	1.38868	0.667	0.259	0
6	FIGN	0	1.24401	0.507	0.203	0
6	FKBP5	0	-1.81884	0.562	0.71	0
6	FOXO1	0	1.08497	0.834	0.559	0
6	FYN	0	-1.4481	0.603	0.742	0
6	GAREM1	0	1.59618	0.624	0.247	0
6	GAS7	0	-2.01471	0.375	0.593	0
6	GBE1	0	1.12088	0.842	0.435	0
6	GFOD1	0	1.8313	0.73	0.278	0
6	GGH	0	1.21175	0.643	0.254	0
6	GHR	0	1.66884	0.992	0.868	0
6	GLI3	0	-1.63391	0.397	0.593	0
6	GLUL	0	1.22412	0.916	0.635	0
6	GNAI1	0	1.33622	0.618	0.238	0
6	GNG2	0	1.20379	0.632	0.315	0
6	GOLGA4	0	1.48358	0.853	0.491	0
6	GPAT4	0	1.88585	0.779	0.289	0
6	GPD1	0	1.23028	0.574	0.213	0
6	GRB10	0	2.16878	0.919	0.533	0
6	GRIPAP1	0	1.18531	0.479	0.191	0
6	GRPEL1	0	1.57221	0.491	0.154	0
6	GSN	0	-1.57691	0.481	0.636	0
6	GYG2	0	1.63214	0.8	0.292	0
6	HACD2	0	1.06566	0.75	0.397	0
6	HBP1	0	1.00085	0.733	0.38	0
6	HIPK2	0	1.6643	0.874	0.468	0
6	HLCS	0	1.16287	0.647	0.294	0
6	HOMEZ	0	1.01751	0.637	0.296	0
6	HSD17B12	0	1.32595	0.704	0.34	0
6	IFT52	0	1.72965	0.676	0.276	0
6	IGF1R	0	-1.1671	0.594	0.688	0
6	IGFBP5	0	-2.96219	0.221	0.551	0
6	IL2RA	0	1.67605	0.646	0.234	0
6	INTS2	0	1.34863	0.521	0.194	0
6	IRS1	0	1.9799	0.687	0.251	0
6	ITGBL1	0	-2.58773	0.206	0.422	0
6	KLB	0	2.02001	0.792	0.235	0
6	LARP1B	0	2.57111	0.544	0.118	0
6	LDB2	0	-2.20633	0.527	0.796	0
6	LDLRAD3	0	1.02305	0.832	0.493	0
6	LDLRAD4	0	1.00706	0.687	0.349	0
6	LGALS12	0	1.19838	0.808	0.359	0
6	LHFPL6	0	-2.1196	0.484	0.714	0
6	LIMS1	0	1.07496	0.813	0.501	0
6	LIPE	0	1.04131	0.854	0.407	0
6	LPIN1	0	2.91165	0.978	0.622	0
6	LRIG1	0	1.1207	0.48	0.206	0
6	LTBP1	0	-2.11334	0.359	0.61	0
6	MALT1	0	3.02537	0.749	0.174	0
6	MARC2	0	1.03484	0.511	0.206	0
6	MARCH3	0	-1.76227	0.434	0.571	0
6	MARK1	0	2.00414	0.869	0.378	0
6	MAST4	0	1.13348	0.973	0.78	0
6	MDFIC	0	1.52453	0.844	0.417	0
6	MEIOB	0	1.37959	0.783	0.341	0
6	MFAP5	0	-2.09524	0.316	0.518	0
6	MFSD4B	0	2.97508	0.867	0.365	0
6	MGLL	0	1.24365	0.688	0.3	0
6	MGP	0	-2.51598	0.176	0.409	0
6	MGST1	0	1.33321	0.574	0.199	0
6	MGST3	0	2.03205	0.795	0.268	0
6	MMD	0	2.57772	0.74	0.213	0
6	MPC1	0	1.33014	0.462	0.162	0
6	MRC2	0	-2.04353	0.255	0.479	0
6	MTHFD1	0	2.1737	0.63	0.171	0
6	MTURN	0	1.09663	0.587	0.267	0
6	MUT	0	1.15413	0.382	0.14	0
6	MYOF	0	-2.22694	0.204	0.442	0
6	NADSYN1	0	2.27373	0.565	0.134	0
6	NFAT5	0	1.04571	0.956	0.747	0
6	NMRK1	0	1.97428	0.567	0.145	0
6	NOVA1	0	-2.2809	0.736	0.809	0
6	NR1D2	0	1.21551	0.495	0.187	0
6	NR3C2	0	1.07191	0.744	0.434	0
6	NR6A1	0	1.47617	0.842	0.43	0
6	NRIP1	0	1.48499	0.768	0.373	0
6	NTRK2	0	-1.43513	0.594	0.705	0
6	ORMDL3	0	1.52408	0.68	0.219	0
6	OSTF1	0	1.52548	0.643	0.264	0
6	OTUD5	0	1.10207	0.449	0.185	0
6	PC	0	1.20713	0.471	0.17	0
6	PCOLCE2	0	-2.02044	0.374	0.546	0
6	PCSK6	0	-2.41004	0.189	0.427	0
6	PDE3B	0	1.09853	0.93	0.549	0
6	PDE8B	0	1.56208	0.437	0.136	0
6	PDHX	0	1.14692	0.398	0.156	0
6	PDZD2	0	1.41224	0.498	0.178	0
6	PEX11A	0	1.33847	0.534	0.172	0
6	PFKFB3	0	2.32862	0.901	0.381	0
6	PGM1	0	1.04174	0.338	0.133	0
6	PGM3	0	1.20622	0.336	0.123	0
6	PHACTR2	0	1.35956	0.934	0.648	0
6	PHF20L1	0	1.10052	0.686	0.34	0
6	PHLDB1	0	-2.04075	0.309	0.567	0
6	PICALM	0	1.14499	0.884	0.554	0
6	PID1	0	-1.54419	0.535	0.669	0
6	PITPNA	0	1.36273	0.46	0.166	0
6	PLA2G16	0	1.028	0.626	0.283	0
6	PLCE1	0	-2.68158	0.142	0.365	0
6	PLIN1	0	1.87372	0.934	0.37	0
6	PLIN4	0	1.46374	0.546	0.191	0
6	PLXDC2	0	-2.15457	0.547	0.774	0
6	PNPLA2	0	2.07304	0.914	0.374	0
6	POR	0	1.24349	0.452	0.171	0
6	PPARG	0	1.13604	0.873	0.461	0
6	PPFIBP1	0	-2.16027	0.38	0.605	0
6	PPP1R1B	0	1.77704	0.58	0.158	0
6	PPP2R1B	0	1.44373	0.825	0.375	0
6	PPP2R5A	0	1.27208	0.834	0.469	0
6	PRKAR1A	0	1.04591	0.368	0.15	0
6	PRKAR2B	0	1.85895	0.931	0.471	0
6	PRR5L	0	2.52993	0.876	0.31	0
6	PSD3	0	-1.84819	0.349	0.578	0
6	PSMD5	0	1.66322	0.454	0.135	0
6	PTGER3	0	1.88193	0.79	0.358	0
6	PTPN4	0	1.11425	0.664	0.302	0
6	PXDN	0	1.14387	0.682	0.325	0
6	PYGL	0	1.1036	0.46	0.198	0
6	QKI	0	1.32798	0.933	0.705	0
6	RAB32	0	1.29169	0.709	0.353	0
6	RAPGEF4	0	1.4806	0.816	0.356	0
6	RASSF8	0	1.30434	0.721	0.382	0
6	RETSAT	0	1.20373	0.803	0.394	0
6	REV1	0	-1.71865	0.457	0.589	0
6	RGS19	0	1.46485	0.619	0.199	0
6	RHEB	0	1.00023	0.643	0.312	0
6	RHOT1	0	1.02483	0.612	0.293	0
6	RIC8B	0	1.55858	0.629	0.244	0
6	RNF125	0	1.21414	0.798	0.386	0
6	RNF150	0	1.73609	0.792	0.303	0
6	RNF217	0	1.51805	0.767	0.347	0
6	RNLS	0	1.12109	0.428	0.168	0
6	RPIA	0	1.27657	0.52	0.205	0
6	RSC1A1	0	1.21719	0.556	0.232	0
6	RSPRY1	0	1.36351	0.489	0.176	0
6	SAMD4A	0	-2.21713	0.387	0.626	0
6	SAMHD1	0	-2.32803	0.175	0.392	0
6	SCARA5	0	-2.60608	0.351	0.634	0
6	SDC4	0	1.53119	0.517	0.181	0
6	SEMA3C	0	-2.62017	0.332	0.523	0
6	SESTD1	0	-1.64435	0.385	0.571	0
6	SETBP1	0	-1.29525	0.628	0.709	0
6	SETD7	0	1.16056	0.734	0.385	0
6	SGCD	0	1.13962	0.889	0.593	0
6	SGK2	0	2.11766	0.929	0.406	0
6	SH3BP2	0	1.22359	0.42	0.147	0
6	SIK2	0	1.95679	0.971	0.66	0
6	SLAIN2	0	1.25089	0.691	0.324	0
6	SLC15A4	0	1.13156	0.423	0.168	0
6	SLC1A3	0	1.73023	0.943	0.524	0
6	SLC1A5	0	1.15095	0.592	0.249	0
6	SLC22A3	0	1.38691	0.717	0.314	0
6	SLC25A17	0	1.17697	0.67	0.298	0
6	SLC25A34	0	1.06225	0.356	0.137	0
6	SLC36A2	0	1.83995	0.878	0.375	0
6	SLC4A7	0	1.06637	0.442	0.182	0
6	SLC5A6	0	1.94968	0.71	0.206	0
6	SMOC1	0	1.01666	0.488	0.207	0
6	SNRK	0	1.523	0.789	0.349	0
6	SNTB1	0	2.40016	0.959	0.469	0
6	SORL1	0	1.87131	0.701	0.24	0
6	SOX5	0	1.13266	0.85	0.484	0
6	SOX6	0	2.4993	0.752	0.194	0
6	SPART	0	1.41768	0.501	0.171	0
6	SPTBN1	0	-1.38685	0.734	0.814	0
6	SRGAP1	0	-1.62241	0.452	0.599	0
6	SSX2IP	0	1.24532	0.507	0.2	0
6	STON2	0	-1.82052	0.414	0.567	0
6	STXBP6	0	-2.2626	0.23	0.459	0
6	SUCLA2	0	1.93528	0.545	0.149	0
6	SYNE2	0	1.47313	0.836	0.408	0
6	TCF7L2	0	1.07266	0.985	0.882	0
6	TEAD1	0	1.12416	0.934	0.661	0
6	TFE3	0	1.16493	0.418	0.16	0
6	TGFBR2	0	-2.38391	0.203	0.481	0
6	TIMP2	0	-1.69214	0.315	0.505	0
6	TIMP3	0	-2.66391	0.276	0.523	0
6	TLN2	0	1.35835	0.858	0.456	0
6	TMCC1	0	1.16444	0.959	0.735	0
6	TMEM120B	0	2.45193	0.885	0.306	0
6	TMEM131L	0	1.31248	0.712	0.351	0
6	TNFAIP6	0	1.20359	0.565	0.228	0
6	TNIK	0	2.35173	0.816	0.262	0
6	TP53INP1	0	1.80857	0.591	0.186	0
6	TRAM2	0	1.14802	0.705	0.373	0
6	TSPAN5	0	-2.7927	0.185	0.437	0
6	TUSC5	0	1.61315	0.553	0.169	0
6	UGP2	0	1.0698	0.487	0.214	0
6	UNC93A	0	1.74418	0.571	0.161	0
6	UST	0	-1.45113	0.643	0.726	0
6	VEGFA	0	1.52347	0.606	0.216	0
6	WDFY2	0	1.37802	0.9	0.56	0
6	WDR19	0	1.05479	0.385	0.154	0
6	WDR93	0	1.86855	0.673	0.23	0
6	WTIP	0	1.64168	0.573	0.202	0
6	WWP2	0	1.44214	0.733	0.322	0
6	XPO1	0	1.32572	0.755	0.363	0
6	XPR1	0	1.23618	0.708	0.384	0
6	XYLT1	0	-1.94423	0.281	0.474	0
6	YPEL2	0	1.03059	0.658	0.342	0
6	ZCCHC2	0	1.25088	0.609	0.237	0
6	ZCCHC24	0	-1.78051	0.449	0.662	0
6	ZFYVE26	0	1.16739	0.623	0.3	0
6	ZNF385D	0	-1.88341	0.398	0.594	0
7	ABCA6	0	1.75508	0.86	0.483	0
7	ABCA8	0	1.22459	0.784	0.543	0
7	ABCA9	0	1.12788	0.772	0.538	0
7	ACSL1	0	-2.13753	0.194	0.458	0
7	ADAM12	0	1.43921	0.61	0.361	0
7	ADIPOR2	0	-1.97846	0.268	0.521	0
7	AGTR1	0	1.82628	0.445	0.197	0
7	ANXA2	0	-1.39442	0.288	0.562	0
7	C1R	0	1.1821	0.592	0.387	0
7	C1S	0	1.54628	0.627	0.34	0
7	C4A	0	1.30649	0.472	0.255	0
7	CAMK1D	0	-1.46358	0.356	0.661	0
7	COL1A1	0	-1.66585	0.832	0.957	0
7	COL1A2	0	-1.44101	0.64	0.83	0
7	COL3A1	0	-1.11667	0.788	0.905	0
7	COL4A2	0	1.53574	0.902	0.638	0
7	CREB5	0	-1.30628	0.497	0.735	0
7	DAB2	0	-1.5115	0.279	0.547	0
7	DAPK1	0	1.36449	0.924	0.699	0
7	DGAT2	0	-3.29161	0.055	0.284	0
7	ELOVL6	0	-2.2329	0.259	0.546	0
7	FBN1	0	-1.3366	0.604	0.775	0
7	FERMT2	0	-1.08602	0.418	0.652	0
7	FKBP5	0	1.427	0.948	0.677	0
7	GALNT16	0	-2.21248	0.166	0.552	0
7	IGFBP5	0	1.76541	0.821	0.499	0
7	IL1RAP	0	1.88669	0.552	0.255	0
7	LIFR	0	1.57594	0.671	0.367	0
7	MMP2	0	1.53158	0.662	0.396	0
7	MOB3B	0	1.4115	0.717	0.453	0
7	MTR	0	1.19074	0.702	0.458	0
7	NOVA1	0	-1.40766	0.67	0.815	0
7	NUPR1	0	1.68185	0.435	0.241	0
7	PDK4	0	1.56412	0.712	0.459	0
7	PELI1	0	1.34488	0.49	0.294	0
7	PID1	0	1.00023	0.852	0.642	0
7	PLEKHH2	0	1.6456	0.411	0.193	0
7	PLSCR4	0	1.48751	0.794	0.533	0
7	PLXDC2	0	1.02607	0.901	0.743	0
7	PRKG1	0	1.48158	0.818	0.497	0
7	PRR16	0	1.27202	0.65	0.432	0
7	PTGER3	0	-1.8891	0.164	0.413	0
7	PTPRG	0	1.1447	0.606	0.43	0
7	RBPJ	5.25860871980253e-06	-1.2033	0.648	0.702	0.0224648
7	RNF180	0	1.39547	0.446	0.251	0
7	SEMA3C	0	-2.192	0.219	0.532	0
7	SGCD	0	-1.09029	0.383	0.637	0
7	SGK2	0	-2.12813	0.217	0.469	0
7	SLC36A2	0	-2.39044	0.163	0.438	0
7	SPATS2L	0	1.14541	0.659	0.475	0
7	SPON1	0	1.91418	0.585	0.281	0
7	TXNIP	0	1.26137	0.869	0.651	0
7	VIT	0	1.94707	0.511	0.211	0
7	WDR86	0	1.54175	0.42	0.225	0
7	ZBTB16	0	1.35459	0.991	0.885	0
7	ZCCHC24	0	1.13588	0.809	0.63	0
8	ABCC5	0	1.01913	0.685	0.552	0
8	ABCG2	0	1.98865	0.456	0.197	0
8	ABI3BP	0	-1.52076	0.197	0.48	0
8	ABLIM1	0	-1.63348	0.304	0.632	0
8	ABR	0	2.10833	0.542	0.241	0
8	ACKR2	0	-1.5162	0.192	0.456	0
8	ADAMTS12	0	-1.60412	0.403	0.77	0
8	ADAMTS17	0	3.61559	0.477	0.123	0
8	ADAMTS2	0	-1.31803	0.199	0.47	0
8	ADAMTS5	0	-1.66277	0.21	0.504	0
8	ADAMTSL3	0	-1.34756	0.338	0.604	0
8	ADD3	0	-1.53559	0.318	0.665	0
8	ADGRD1	0	-1.57296	0.384	0.658	0
8	AFF1	0	1.54429	0.719	0.507	0
8	AKAP12	0	-1.48484	0.226	0.539	0
8	ANKRD33B	0	-1.59945	0.129	0.403	0
8	ANKRD44	0	1.38764	0.675	0.451	0
8	ANTXR1	0	-1.56191	0.431	0.799	0
8	AP1B1	0	3.4107	0.525	0.107	0
8	AP2A2	0	1.649	0.494	0.273	0
8	APC	0	1.51988	0.674	0.446	0
8	APP	0	1.35031	0.707	0.576	0
8	ARHGAP22	0	2.47147	0.566	0.216	0
8	ARHGAP24	0	2.02326	0.877	0.567	0
8	ARHGAP26	0	1.38661	0.652	0.394	0
8	ARHGAP28	0	-1.54707	0.178	0.451	0
8	ARHGEF10	0	-1.58819	0.122	0.39	0
8	ARHGEF10L	0	1.35546	0.547	0.367	0
8	ARHGEF3	0	-1.1271	0.359	0.632	0
8	ARRB1	0	1.90325	0.462	0.193	0
8	ARSB	0	2.2309	0.441	0.168	0
8	ASAP3	0	-1.50526	0.172	0.472	0
8	ASPH	0	-1.31921	0.438	0.727	0
8	ATG4C	0	2.68904	0.393	0.125	0
8	ATP9A	0	-1.59817	0.129	0.417	0
8	BCAT1	0	3.06747	0.671	0.214	0
8	BICC1	0	-1.33166	0.38	0.707	0
8	BMP2K	0	2.31637	0.518	0.19	0
8	BNC2	0	-1.63208	0.338	0.725	0
8	C1orf21	0	-1.26448	0.332	0.629	0
8	C1QB	0	3.72085	0.618	0.089	0
8	CADM1	0	2.93874	0.633	0.213	0
8	CALD1	0	-1.6761	0.264	0.659	0
8	CCDC88A	0	1.50364	0.546	0.331	0
8	CD163	0	4.83446	0.829	0.144	0
8	CHRDL1	0	-1.4326	0.166	0.457	0
8	CLCN5	0	1.53276	0.518	0.315	0
8	CLMP	0	-1.5388	0.231	0.566	0
8	CLTC	0	1.39754	0.523	0.349	0
8	CNNM2	0	2.41898	0.315	0.118	0
8	COL4A2	0	-1.33267	0.416	0.679	0
8	COL5A2	0	-1.48558	0.427	0.806	0
8	COL6A3	0	-1.26706	0.39	0.701	0
8	COLEC12	0	2.09488	0.807	0.572	0
8	COLGALT1	0	1.84859	0.421	0.202	0
8	CPEB2	0	1.9098	0.336	0.149	0
8	CREB5	0	-1.40282	0.482	0.736	0
8	CRIM1	0	-1.71196	0.2	0.505	0
8	CSF1R	0	4.58778	0.825	0.104	0
8	CTSB	0	2.85396	0.607	0.198	0
8	CTSS	0	2.41603	0.42	0.146	0
8	DAB2	0	2.50359	0.852	0.499	0
8	DAPK1	0	1.05434	0.846	0.706	0
8	DCLK1	0	-1.2433	0.529	0.773	0
8	DCN	0	-1.03343	0.363	0.634	0
8	DDR2	0	-1.44928	0.288	0.618	0
8	DENND2A	0	-1.32526	0.314	0.646	0
8	DGKZ	0	1.64966	0.357	0.163	0
8	DIP2B	0	1.31702	0.57	0.372	0
8	DISC1	0	1.63606	0.573	0.307	0
8	DKK2	0	-1.59891	0.212	0.527	0
8	DLC1	0	-1.58503	0.794	0.972	0
8	DMD	0	-1.78411	0.297	0.549	0
8	DNM1	0	1.13465	0.613	0.424	0
8	DOCK4	0	1.63136	0.595	0.329	0
8	DST	0	-1.3316	0.421	0.747	0
8	EBF1	0	-1.73134	0.867	0.987	0
8	EBF2	0	-1.62526	0.44	0.817	0
8	EFNA5	0	-1.72537	0.392	0.791	0
8	EGFR	0	-1.48366	0.334	0.713	0
8	EHBP1	0	-1.49504	0.45	0.789	0
8	EHD4	0	2.11055	0.39	0.154	0
8	ELMO1	0	1.78698	0.878	0.617	0
8	ENOX1	0	-1.78402	0.426	0.665	0
8	ENPP1	0	-1.22326	0.308	0.627	0
8	EPB41L3	0	2.28492	0.72	0.366	0
8	EPS15	0	1.37164	0.616	0.431	0
8	EPS8	0	1.25327	0.783	0.573	0
8	EYA1	0	-1.79782	0.202	0.522	0
8	FAM171A1	0	-1.50637	0.237	0.558	0
8	FAM49B	0	2.36141	0.63	0.24	0
8	FAM91A1	0	2.08013	0.51	0.237	0
8	FBN1	0	-1.5279	0.503	0.783	0
8	FCGRT	0	1.94623	0.406	0.171	0
8	FCHO2	0	1.181	0.68	0.533	0
8	FCHSD2	0	1.9586	0.762	0.492	0
8	FDFT1	0	2.41059	0.52	0.238	0
8	FERMT2	0	-1.5922	0.285	0.662	0
8	FGD4	0	2.49331	0.422	0.126	0
8	FLI1	0	2.34441	0.643	0.195	0
8	FMNL2	0	-1.20988	0.39	0.694	0
8	FOXO1	0	-1.21108	0.316	0.604	0
8	FRMD4B	0	3.77934	0.88	0.345	0
8	FRMD6	0	-1.38211	0.195	0.473	0
8	FYN	0	-1.3942	0.403	0.758	0
8	GALNT16	0	-1.406	0.281	0.541	0
8	GAS7	0	2.10009	0.868	0.55	0
8	GHR	0	-1.20568	0.775	0.887	0
8	GLI3	0	-1.45901	0.254	0.604	0
8	GNB4	0	1.91198	0.434	0.19	0
8	GRB2	0	2.06324	0.503	0.217	0
8	GRK3	0	2.57412	0.586	0.226	0
8	GULP1	0	-1.44705	0.262	0.627	0
8	HDAC9	0	3.51494	0.837	0.306	0
8	HERC1	0	1.26744	0.555	0.378	0
8	HOXA5	0	-2.28338	0.107	0.508	0
8	IGF2BP3	0	1.78474	0.456	0.218	0
8	INPP5D	0	3.39232	0.58	0.097	0
8	IQGAP2	0	2.30564	0.867	0.549	0
8	ITIH5	0	-1.54706	0.218	0.581	0
8	ITSN1	0	1.39642	0.885	0.759	0
8	JAZF1	0	-1.38073	0.279	0.584	0
8	KDSR	0	-1.32977	0.379	0.643	0
8	KIAA1551	0	2.30806	0.4	0.167	0
8	KLF12	0	-1.61227	0.365	0.758	0
8	KMT2E	0	1.07871	0.755	0.612	0
8	LAMA4	0	-1.58397	0.266	0.651	0
8	LAMC1	0	-1.51284	0.456	0.817	0
8	LDB2	0	-1.48382	0.473	0.799	0
8	LGMN	0	3.50189	0.615	0.159	0
8	LHFPL6	0	-1.22079	0.439	0.716	0
8	LIFR	0	-1.7238	0.146	0.411	0
8	LRCH1	0	1.01906	0.599	0.426	0
8	LTBP1	0	-1.45607	0.292	0.614	0
8	LYN	0	2.18758	0.387	0.131	0
8	MAF	0	2.69096	0.496	0.145	0
8	MAN1A1	0	1.32197	0.632	0.465	0
8	MARCH3	0	-1.41257	0.295	0.582	0
8	MARK1	0	-1.61152	0.175	0.439	0
8	MAST4	0	-1.76413	0.455	0.824	0
8	MCTP1	0	3.16745	0.528	0.116	0
8	MCUB	0	1.80836	0.509	0.261	0
8	MEF2A	0	1.57709	0.785	0.563	0
8	MEF2C	0	2.37849	0.547	0.173	0
8	MEIS2	0	-1.61576	0.13	0.427	0
8	MERTK	0	3.18352	0.711	0.217	0
8	MFAP5	0	-1.27555	0.254	0.522	0
8	MGAT4A	0	3.17012	0.627	0.181	0
8	MPDZ	0	-1.6367	0.17	0.489	0
8	MRC1	0	4.47934	0.831	0.163	0
8	MSI2	0	-1.395	0.232	0.542	0
8	MTMR12	0	1.89164	0.302	0.134	0
8	MTSS1	0	3.65336	0.873	0.376	0
8	MYO5A	0	2.04632	0.622	0.322	0
8	NAALADL2	0	-1.5683	0.255	0.653	0
8	NCEH1	0	2.74217	0.461	0.141	0
8	NCKAP1	0	-1.47229	0.135	0.417	0
8	NFIB	0	-1.71155	0.442	0.841	0
8	NID1	0	-1.52055	0.455	0.826	0
8	NOVA1	0	-1.37967	0.552	0.824	0
8	NPR1	0	-1.69078	0.12	0.399	0
8	NRP1	0	1.80323	0.711	0.426	0
8	NRP2	0	2.01692	0.337	0.127	0
8	NTRK2	0	-1.31962	0.397	0.721	0
8	OSBPL11	0	2.67404	0.697	0.303	0
8	OSBPL9	0	1.65399	0.651	0.424	0
8	OSR1	0	3.22964	0.674	0.221	0
8	PAM	0	-1.43417	0.327	0.687	0
8	PARD3	0	-1.60488	0.399	0.803	0
8	PARD3B	0	-1.4509	0.195	0.483	0
8	PBX1	0	-1.35435	0.425	0.775	0
8	PCOLCE2	0	-1.42411	0.27	0.553	0
8	PCSK5	0	-1.43927	0.317	0.669	0
8	PDE1A	0	-1.66581	0.214	0.572	0
8	PDE3A	0	-1.63602	0.41	0.776	0
8	PDE4D	0	1.6	0.336	0.154	0
8	PDE7B	0	2.86145	0.77	0.32	0
8	PDGFC	0	2.85255	0.768	0.371	0
8	PEAK1	0	1.20202	0.775	0.648	0
8	PEPD	0	3.75207	0.733	0.209	0
8	PHACTR1	0	2.03093	0.381	0.168	0
8	PHACTR2	0	-1.19692	0.43	0.692	0
8	PHLDB1	0	-1.55401	0.228	0.573	0
8	PHLDB2	0	-1.76947	0.184	0.541	0
8	PHLPP1	0	-1.16862	0.352	0.625	0
8	PHTF2	0	2.42709	0.586	0.236	0
8	PIK3AP1	0	2.33265	0.428	0.148	0
8	PIK3CB	0	1.43086	0.469	0.271	0
8	PIP4K2A	0	1.19506	0.803	0.651	0
8	PLCL2	0	1.81108	0.425	0.202	0
8	PLEKHA2	0	2.20616	0.583	0.243	0
8	PLEKHA5	0	-1.46355	0.241	0.58	0
8	PLSCR4	0	-1.6032	0.203	0.583	0
8	PLXDC2	0	-1.40883	0.476	0.779	0
8	PNPLA2	0	-1.86035	0.184	0.438	0
8	PPFIBP1	0	-1.58633	0.284	0.612	0
8	PPP2R3A	0	-1.20873	0.326	0.652	0
8	PRKD1	0	-1.54902	0.172	0.473	0
8	PRR16	0	-1.78414	0.206	0.47	0
8	PSD3	0	1.31112	0.727	0.545	0
8	PTBP3	0	1.49246	0.482	0.279	0
8	PTPN13	0	-1.57582	0.191	0.542	0
8	PTPRG	0	-1.56818	0.176	0.466	0
8	PTPRJ	0	1.71746	0.801	0.525	0
8	PTPRM	0	-1.88816	0.465	0.844	0
8	PTPRS	0	-2.14082	0.161	0.59	0
8	PUM2	0	1.05595	0.734	0.621	0
8	RASA1	0	1.5709	0.536	0.344	0
8	RBM47	0	3.43751	0.775	0.24	0
8	RBMS3	0	-1.71576	0.451	0.852	0
8	RBPJ	0	3.93461	0.951	0.677	0
8	RBPMS	0	-1.58416	0.404	0.763	0
8	RCSD1	0	2.24424	0.444	0.125	0
8	RELL1	0	2.52658	0.481	0.175	0
8	REV3L	0	-1.07844	0.366	0.64	0
8	RGL1	0	2.44453	0.874	0.542	0
8	RIN3	0	1.71446	0.751	0.563	0
8	RPS6KC1	0	1.37623	0.638	0.445	0
8	RUNX1	0	2.99246	0.64	0.137	0
8	RUNX1T1	0	-1.58008	0.21	0.588	0
8	SCARA5	0	-1.37975	0.35	0.632	0
8	SCARB1	0	2.30621	0.652	0.25	0
8	SCARB2	0	1.93318	0.569	0.301	0
8	SCPEP1	0	2.09485	0.408	0.168	0
8	SELENOP	0	1.7701	0.39	0.178	0
8	SERTAD2	0	2.01199	0.519	0.238	0
8	SETBP1	0	-1.47881	0.36	0.731	0
8	SGCD	0	-1.7738	0.276	0.645	0
8	SGMS1	0	1.56097	0.65	0.417	0
8	SH3D19	0	-1.62959	0.269	0.661	0
8	SH3PXD2A	0	1.0251	0.736	0.573	0
8	SLC16A7	0	1.34588	0.733	0.502	0
8	SLC36A1	0	1.88882	0.328	0.147	0
8	SLC9A9	0	1.93812	0.861	0.614	0
8	SMAP2	0	2.61297	0.382	0.108	0
8	SMURF1	0	1.20964	0.586	0.404	0
8	SNTB1	0	-1.8197	0.243	0.531	0
8	SNX13	0	1.34034	0.542	0.361	0
8	SNX2	0	1.95925	0.592	0.31	0
8	SNX24	0	1.66915	0.639	0.414	0
8	SNX29	0	1.21175	0.686	0.538	0
8	SNX30	0	1.92675	0.53	0.267	0
8	SNX7	0	-1.49525	0.193	0.507	0
8	SOX5	0	-1.77003	0.21	0.539	0
8	SPRED1	0	1.74756	0.515	0.29	0
8	SPTBN1	0	-1.47449	0.469	0.836	0
8	STAB1	0	3.13898	0.523	0.123	0
8	STK39	0	-1.56097	0.201	0.499	0
8	STOX2	0	1.5428	0.387	0.201	0
8	SULF1	0	-1.49187	0.299	0.586	0
8	SVIL	0	-1.21921	0.411	0.693	0
8	SYNJ1	0	2.06679	0.635	0.326	0
8	TBC1D1	0	2.2211	0.678	0.302	0
8	TBX15	0	-1.50898	0.291	0.686	0
8	TCF7L2	0	-1.36875	0.64	0.911	0
8	TEAD1	0	-1.66974	0.346	0.711	0
8	TESK2	0	2.6847	0.538	0.187	0
8	TET2	0	1.37221	0.515	0.325	0
8	TIMP3	0	-1.93034	0.233	0.525	0
8	TNFAIP8	0	2.20965	0.562	0.232	0
8	TNFRSF1B	0	1.89762	0.29	0.111	0
8	TNS3	0	1.26468	0.678	0.464	0
8	TPD52	0	2.41189	0.426	0.122	0
8	TRAF3IP2	0	-1.46385	0.135	0.404	0
8	TRPS1	0	1.82972	0.751	0.431	0
8	TTC13	0	1.38208	0.474	0.287	0
8	UAP1	0	-1.49316	0.242	0.552	0
8	UBASH3B	0	3.72449	0.708	0.151	0
8	UHRF1BP1	0	2.56314	0.77	0.377	0
8	UST	0	-1.01802	0.5	0.737	0
8	UTRN	0	-1.21119	0.674	0.912	0
8	UVRAG	0	1.26387	0.729	0.556	0
8	VPS13C	0	1.36995	0.581	0.37	0
8	WDFY3	0	1.09404	0.682	0.535	0
8	WWTR1	0	-1.58317	0.16	0.441	0
8	YAP1	0	-1.62952	0.118	0.403	0
8	ZBTB16	0	-1.56098	0.618	0.916	0
8	ZCCHC6	0	1.16672	0.698	0.542	0
8	ZEB1	0	-1.53969	0.164	0.472	0
8	ZEB2	0	1.68392	0.892	0.721	0
8	ZFHX4	0	-1.59309	0.192	0.575	0
8	ZFPM2	0	-1.67109	0.42	0.799	0
8	ZHX3	0	-1.18163	0.288	0.599	0
8	ZNF385D	0	-1.55025	0.282	0.602	0
8	ZNF423	0	-1.43673	0.27	0.608	0
8	ZNF462	0	-1.57313	0.199	0.526	0
8	ZNF710	0	1.95866	0.592	0.301	0
8	ZSWIM6	0	1.70703	0.642	0.402	0
9	ABCA6	0	-2.78121	0.218	0.53	0
9	ABCA9	0	-2.03014	0.341	0.57	0
9	ABCD3	0	1.80272	0.574	0.229	0
9	ACAA1	0	1.58633	0.841	0.372	0
9	ACACA	0	2.58843	0.912	0.448	0
9	ACER3	0	1.18592	0.94	0.641	0
9	ACIN1	0	1.07378	0.794	0.499	0
9	ACLY	0	1.51928	0.449	0.182	0
9	ACO1	0	1.54662	0.741	0.351	0
9	ACOX1	0	1.08981	0.731	0.392	0
9	ACSL1	0	2.13747	0.893	0.41	0
9	ACSS2	0	1.30206	0.556	0.263	0
9	ACSS3	0	1.18693	0.822	0.474	0
9	ACVR1C	0	1.06247	0.569	0.231	0
9	ACYP2	0	1.516	0.526	0.208	0
9	ADAM2	0	2.24041	0.412	0.105	0
9	ADAMTS20	0	2.20393	0.626	0.167	0
9	ADIPOQ	0	1.89667	0.991	0.589	0
9	ADIPOR2	0	2.13436	0.96	0.473	0
9	AIG1	0	1.24504	0.694	0.338	0
9	AKT2	0	1.25055	0.591	0.295	0
9	ALDH1L1	0	1.99458	0.481	0.137	0
9	ALDH7A1	0	1.34689	0.428	0.172	0
9	ALDOA	0	1.09739	0.564	0.284	0
9	ALDOC	0	1.84077	0.465	0.13	0
9	AMOTL1	0	1.43967	0.78	0.394	0
9	ANXA2	0	1.5531	0.871	0.521	0
9	AOX1	0	1.60951	0.633	0.246	0
9	APCDD1	0	1.64306	0.435	0.144	0
9	ARHGAP10	0	-1.6581	0.41	0.631	0
9	ARL6IP1	0	1.34824	0.384	0.152	0
9	ARNTL2	0	2.03329	0.467	0.136	0
9	ARSD	0	1.30284	0.543	0.244	0
9	ASPH	0	1.01515	0.937	0.691	0
9	ATP6V0A4	0	1.81117	0.514	0.163	0
9	ATP6V1E1	0	1.4817	0.396	0.159	0
9	BCAM	0	2.18722	0.587	0.156	0
9	BCL6	0	2.21121	0.607	0.168	0
9	BCO1	0	1.91275	0.508	0.16	0
9	BMPER	0	1.66786	0.747	0.334	0
9	CCDC69	0	2.43236	0.811	0.228	0
9	CECR2	0	1.7761	0.845	0.405	0
9	CHPT1	0	1.95513	0.646	0.216	0
9	CLCN3	0	1.34675	0.454	0.184	0
9	CLUH	0	1.38019	0.483	0.193	0
9	CNBP	0	1.55336	0.719	0.355	0
9	COL15A1	0	1.16111	0.62	0.302	0
9	COL5A3	0	1.60037	0.799	0.368	0
9	CPEB4	0	1.67827	0.705	0.313	0
9	CPED1	0	1.1401	0.925	0.655	0
9	CSAD	0	1.553	0.768	0.367	0
9	CYHR1	0	1.54889	0.525	0.212	0
9	DBI	0	1.23355	0.468	0.171	0
9	DDHD1	0	1.21637	0.572	0.291	0
9	DDX5	0	1.54658	0.809	0.421	0
9	DDX58	0	1.10476	0.576	0.289	0
9	DECR2	0	2.26699	0.648	0.184	0
9	DGAT2	0	3.24742	0.883	0.229	0
9	DLC1	0	-1.142	0.964	0.958	0
9	DMD	0	1.44966	0.925	0.506	0
9	DYNC1I1	0	1.22992	0.729	0.341	0
9	EEPD1	0	1.84879	0.923	0.497	0
9	ELMOD3	0	2.86828	0.848	0.28	0
9	ELOVL5	0	1.93356	0.925	0.532	0
9	ELOVL6	0	2.96612	0.982	0.496	0
9	ETFDH	0	1.01919	0.645	0.347	0
9	FABP4	0	1.33601	0.853	0.396	0
9	FAM49A	0	1.6449	0.506	0.167	0
9	FERMT2	0	1.30539	0.915	0.616	0
9	FHL1	0	1.7012	0.671	0.324	0
9	FIGN	0	1.4883	0.516	0.211	0
9	FMNL2	0	-1.58401	0.512	0.68	0
9	FYN	0	-1.55499	0.587	0.739	0
9	GAREM1	0	1.15321	0.552	0.262	0
9	GBE1	0	2.41093	0.941	0.441	0
9	GGH	0	1.59197	0.672	0.263	0
9	GHR	0	1.20659	0.992	0.871	0
9	GOLGA4	0	1.02244	0.793	0.504	0
9	GPD1	0	1.94263	0.651	0.218	0
9	GPR176	0	1.26125	0.51	0.228	0
9	GPR180	0	1.53324	0.418	0.15	0
9	GPX4	0	1.49705	0.509	0.184	0
9	GYG2	0	1.89676	0.813	0.305	0
9	HACD2	0	2.25319	0.904	0.398	0
9	HADH	0	1.26698	0.544	0.258	0
9	HBP1	0	1.27764	0.722	0.39	0
9	HLCS	0	2.29922	0.797	0.295	0
9	HOMEZ	0	1.53898	0.683	0.303	0
9	HSD17B12	0	1.35321	0.713	0.349	0
9	HSD17B4	0	2.30171	0.883	0.367	0
9	IL2RA	0	2.01528	0.651	0.245	0
9	INTS2	0	1.42077	0.507	0.204	0
9	KDSR	0	1.37086	0.924	0.605	0
9	KIT	0	1.2834	0.57	0.25	0
9	KLB	0	1.80685	0.746	0.253	0
9	KLHL22	0	1.37388	0.433	0.177	0
9	LDB2	0	-1.60255	0.655	0.781	0
9	LDHB	0	1.77599	0.741	0.269	0
9	LGALS12	0	2.00344	0.895	0.367	0
9	LIPA	0	1.26424	0.698	0.348	0
9	LIPE	0	2.29008	0.968	0.412	0
9	LONP2	0	1.19819	0.867	0.541	0
9	LYPLAL1	0	1.25312	0.475	0.214	0
9	MAPKAPK5	0	1.26851	0.538	0.259	0
9	MARC2	0	1.56107	0.561	0.211	0
9	MARK1	0	1.33591	0.797	0.396	0
9	MCCC2	0	1.86358	0.699	0.27	0
9	MDFIC	0	1.55185	0.814	0.431	0
9	MGLL	0	1.18859	0.658	0.312	0
9	MGST1	0	1.89881	0.627	0.206	0
9	MLXIPL	0	2.77299	0.636	0.143	0
9	MMD	0	1.07236	0.549	0.239	0
9	MOB3B	0	1.1311	0.826	0.453	0
9	MPC1	0	1.5554	0.454	0.171	0
9	MRAS	0	2.32129	0.602	0.164	0
9	NHSL1	0	1.39425	0.948	0.745	0
9	NMRK1	0	2.04554	0.557	0.157	0
9	NTRK2	0	-1.70596	0.533	0.706	0
9	NUAK1	0	1.60555	0.569	0.219	0
9	NUP205	0	1.30425	0.482	0.23	0
9	ORMDL3	0	1.49276	0.624	0.235	0
9	OXCT1	0	2.17809	0.933	0.437	0
9	OXR1	0	1.15046	0.656	0.337	0
9	PABPN1	0	1.30388	0.784	0.432	0
9	PC	0	1.59561	0.486	0.177	0
9	PCCA	0	1.01426	0.844	0.559	0
9	PDE3B	0	1.38234	0.935	0.559	0
9	PDE8B	0	1.87401	0.441	0.144	0
9	PDZD2	0	1.78608	0.543	0.184	0
9	PER3	0	1.63613	0.705	0.31	0
9	PEX11A	0	1.96988	0.572	0.18	0
9	PEX3	0	1.44993	0.417	0.161	0
9	PGD	0	1.88029	0.409	0.129	0
9	PHF20L1	0	1.06519	0.634	0.353	0
9	PID1	0	-2.1655	0.396	0.674	0
9	PLA2G16	0	1.29872	0.628	0.292	0
9	PLIN1	0	2.0697	0.947	0.385	0
9	PLIN4	0	1.70739	0.535	0.201	0
9	PLXDC2	0	-1.80032	0.602	0.765	0
9	PNPLA2	0	1.52363	0.897	0.39	0
9	POLR2E	0	1.43583	0.461	0.18	0
9	PON2	0	1.82323	0.394	0.123	0
9	PPARG	0	1.32257	0.87	0.472	0
9	PPFIA3	0	1.99229	0.524	0.149	0
9	PPM1H	0	1.01411	0.584	0.276	0
9	PPP1R1B	0	2.09591	0.598	0.168	0
9	PPP1R3E	0	1.79418	0.397	0.122	0
9	PPP2R1B	0	1.79397	0.86	0.386	0
9	PPP2R5A	0	1.38981	0.86	0.477	0
9	PRKAR2B	0	1.58126	0.923	0.484	0
9	PRKG1	0	-2.6688	0.272	0.537	0
9	PSAP	0	1.17067	0.761	0.453	0
9	PTGR1	0	2.03555	0.841	0.334	0
9	PTPN4	0	1.55853	0.667	0.312	0
9	RAPGEF4	0	1.82479	0.855	0.366	0
9	RETSAT	0	1.88558	0.882	0.401	0
9	RGS19	0	2.24687	0.71	0.205	0
9	RMND5B	0	1.55049	0.638	0.274	0
9	RNF150	0	1.31117	0.733	0.32	0
9	RPL9	0	1.22584	0.516	0.23	0
9	RSC1A1	0	1.30927	0.537	0.242	0
9	SGK2	0	1.61723	0.934	0.42	0
9	SIK2	0	1.22209	0.965	0.669	0
9	SLC1A3	0	1.12035	0.891	0.539	0
9	SLC25A17	0	1.02079	0.599	0.312	0
9	SLC25A34	0	2.10576	0.492	0.134	0
9	SLC36A2	0	2.07258	0.93	0.386	0
9	SLC46A3	0	1.41982	0.488	0.196	0
9	SLC5A6	0	1.48056	0.599	0.226	0
9	SLC9A4	0	2.1101	0.93	0.679	0
9	SOD1	0	1.41578	0.361	0.134	0
9	SORL1	0	1.56857	0.65	0.256	0
9	SOX5	0	1.07786	0.822	0.495	0
9	SOX6	0	1.11553	0.52	0.223	0
9	SRSF5	0	1.26566	0.724	0.374	0
9	ST3GAL3	0	1.02813	0.768	0.491	0
9	STAT5A	0	1.48863	0.468	0.185	0
9	SUCLA2	0	1.39823	0.419	0.168	0
9	TALDO1	0	1.48113	0.468	0.176	0
9	TAX1BP1	0	1.05654	0.765	0.467	0
9	TBC1D20	0	1.34928	0.515	0.226	0
9	TECR	0	2.07207	0.499	0.141	0
9	TGFBR3	0	-1.5883	0.741	0.858	0
9	TLN2	0	1.26678	0.838	0.468	0
9	TMEM120B	0	1.48329	0.797	0.327	0
9	TMEM245	0	1.22445	0.767	0.452	0
9	TRAK1	0	1.22788	0.744	0.412	0
9	TRPS1	0	1.48571	0.857	0.432	0
9	TUSC5	0	2.23897	0.628	0.175	0
9	UNC93A	0	2.44325	0.688	0.165	0
9	UST	0	-1.73355	0.548	0.729	0
9	VPS9D1	0	1.47292	0.477	0.192	0
9	WDR93	0	1.20249	0.548	0.249	0
9	ZFYVE27	0	1.33074	0.463	0.207	0
9	ZNF655	0	1.43703	0.516	0.208	0
10	ACAA1	0	1.38726	0.784	0.381	0
10	ACADSB	0	1.6325	0.47	0.196	0
10	ACAT1	0	1.7151	0.607	0.272	0
10	ACER2	0	2.33567	0.715	0.242	0
10	ACER3	0	1.07669	0.911	0.647	0
10	ACO1	0	1.36532	0.678	0.36	0
10	ACVR1C	0	2.43872	0.705	0.23	0
10	ADAMTS20	0	1.79069	0.484	0.18	0
10	ADIPOQ	0	1.95138	0.955	0.596	0
10	ADIPOR2	0	1.55328	0.879	0.484	0
10	APCDD1	0	2.18651	0.49	0.146	0
10	ASPH	0	1.40019	0.943	0.694	0
10	ATP13A3	0	1.59681	0.555	0.243	0
10	ATP6V0A4	0	2.04845	0.519	0.168	0
10	CAMK1D	0	-2.20231	0.379	0.648	0
10	CAT	0	1.41688	0.877	0.538	0
10	CCDC69	0	1.52039	0.613	0.245	0
10	CECR2	0	1.4642	0.777	0.414	0
10	CERS6	0	1.51846	0.496	0.216	0
10	CIDEA	0	1.88094	0.859	0.41	0
10	CNOT4	0	1.02118	0.849	0.613	0
10	COL1A2	0	-1.9468	0.712	0.82	0
10	COL3A1	0	-1.84218	0.812	0.9	0
10	CPED1	0	1.45385	0.94	0.659	0
10	CUX1	0	1.23299	0.764	0.455	0
10	DCLK1	0	-1.70916	0.569	0.762	0
10	DCN	0	-2.05302	0.347	0.625	0
10	DMD	0	1.14167	0.889	0.514	0
10	DOCK11	0	1.10673	0.792	0.53	0
10	DYNC1I1	0	1.94042	0.798	0.344	0
10	EEPD1	0	1.56085	0.885	0.505	0
10	ELOVL5	0	1.35441	0.843	0.541	0
10	ELOVL6	0	1.83553	0.872	0.508	0
10	ENOX1	0	1.46099	0.956	0.633	0
10	ESD	0	1.70776	0.578	0.242	0
10	EXT1	0	-1.28354	0.874	0.923	0
10	FBN1	0	-2.0914	0.589	0.769	0
10	FMO4	0	1.34083	0.81	0.503	0
10	GAREM1	0	1.55438	0.543	0.266	0
10	GGH	0	1.28974	0.566	0.273	0
10	GHR	0	1.37079	0.994	0.873	0
10	GLUL	0	1.4414	0.931	0.646	0
10	GPAT4	0	1.64259	0.679	0.314	0
10	GPR180	0	1.83401	0.397	0.155	0
10	GYG2	0	1.58423	0.726	0.316	0
10	HSD17B4	0	1.5967	0.751	0.381	0
10	KDSR	0	1.78736	0.931	0.61	0
10	KIT	0	1.53741	0.578	0.255	0
10	KLB	0	1.84693	0.67	0.263	0
10	LDHB	0	1.24102	0.589	0.283	0
10	LGALS12	0	2.03843	0.835	0.377	0
10	LIPE	0	1.96012	0.867	0.425	0
10	LONP2	0	1.47124	0.847	0.546	0
10	LPIN1	0	1.03392	0.945	0.639	0
10	MARC2	0	1.54774	0.503	0.219	0
10	MBTD1	0	1.17377	0.847	0.559	0
10	MCCC1	0	1.75346	0.555	0.236	0
10	MCCC2	0	1.42846	0.578	0.282	0
10	MDFIC	0	1.37567	0.77	0.438	0
10	MGST3	0	1.40772	0.632	0.297	0
10	MMD	0	2.05918	0.639	0.24	0
10	MOB3B	0	1.12324	0.767	0.461	0
10	MSRB1	0	1.02348	0.929	0.713	0
10	MTURN	0	1.39023	0.568	0.281	0
10	NR6A1	0	1.31686	0.765	0.45	0
10	OXCT1	0	1.51715	0.841	0.448	0
10	PDE3B	0	1.8795	0.946	0.564	0
10	PEX11A	0	2.17147	0.554	0.186	0
10	PFKFB3	0	1.0834	0.739	0.41	0
10	PHACTR2	0	1.31014	0.932	0.66	0
10	PLA2G16	0	1.63274	0.644	0.296	0
10	PLIN1	0	1.94757	0.911	0.395	0
10	PPARG	0	1.115	0.827	0.48	0
10	PPP2R1B	0	1.65534	0.785	0.396	0
10	PPP2R5A	0	1.10746	0.755	0.488	0
10	PRKAR2B	0	1.97842	0.919	0.491	0
10	PRR5L	0	1.00565	0.668	0.343	0
10	PSMD5	0	1.82809	0.391	0.151	0
10	RAPGEF4	0	1.33342	0.739	0.378	0
10	RNF125	0	1.93579	0.847	0.401	0
10	RNF150	0	2.23033	0.813	0.323	0
10	SEMA3C	0	-3.31577	0.195	0.521	0
10	SGCD	0	1.08744	0.865	0.606	0
10	SGK2	0	2.42522	0.943	0.427	0
10	SIK2	0	2.09871	0.971	0.673	0
10	SLC1A3	0	1.45001	0.919	0.542	0
10	SLC25A17	0	1.63591	0.674	0.313	0
10	SLC36A2	0	1.99944	0.832	0.398	0
10	SLC5A6	0	1.55332	0.585	0.232	0
10	SOX6	0	1.392	0.522	0.227	0
10	STK39	0	1.27606	0.759	0.463	0
10	SULF1	0	-2.41084	0.26	0.578	0
10	TLN2	0	1.28021	0.783	0.476	0
10	TMCC1	0	1.38316	0.953	0.745	0
10	TMEM120B	0	1.362	0.701	0.338	0
10	TMEM135	0	1.18572	0.959	0.749	0
10	TP53INP1	0	1.87931	0.523	0.206	0
10	UNC93A	0	1.54672	0.457	0.183	0
11	ABHD17B	0	1.59247	0.514	0.205	0
11	ACAA1	0	1.724	0.875	0.381	0
11	ACADSB	0	1.47486	0.524	0.196	0
11	ACAP2	0	1.26983	0.939	0.664	0
11	ACAT1	0	1.90303	0.728	0.27	0
11	ACER2	0	2.70973	0.862	0.24	0
11	ACVR1C	0	2.14038	0.771	0.231	0
11	ADAMTS20	0	2.03174	0.585	0.178	0
11	ADD3	0	-2.32108	0.357	0.649	0
11	ADGRD1	0	-3.83676	0.22	0.652	0
11	ADIPOQ	0	1.59192	0.986	0.598	0
11	AIG1	0	1.34497	0.726	0.344	0
11	ALDH1L1	0	1.45864	0.429	0.146	0
11	ALDH9A1	0	1.67363	0.774	0.318	0
11	ALDOC	0	1.65885	0.451	0.138	0
11	AOX1	0	1.53852	0.655	0.254	0
11	APBB1IP	0	-2.49055	0.35	0.633	0
11	APCDD1	0	1.61775	0.478	0.149	0
11	ARHGEF28	0	1.63331	0.438	0.139	0
11	ATP6V0A4	0	2.29648	0.644	0.166	0
11	BCO1	0	2.28845	0.628	0.163	0
11	C21orf91	0	1.37781	0.53	0.204	0
11	C9orf72	0	2.02969	0.606	0.175	0
11	CAMK1D	0	-3.33086	0.271	0.65	0
11	CAT	0	1.38544	0.913	0.539	0
11	CCDC69	0	1.83149	0.747	0.243	0
11	CERS6	0	1.58016	0.581	0.215	0
11	CFAP65	0	2.00853	0.928	0.521	0
11	CHP1	0	1.76296	0.617	0.23	0
11	CIDEA	0	1.13548	0.82	0.415	0
11	CLCN3	0	1.94993	0.596	0.185	0
11	CLUH	0	1.42609	0.528	0.198	0
11	COL1A1	0	-3.2255	0.769	0.954	0
11	COL1A2	0	-3.4094	0.444	0.829	0
11	COL3A1	0	-2.9533	0.628	0.906	0
11	COL5A2	0	-2.00889	0.559	0.785	0
11	CREB5	0	-3.51203	0.331	0.73	0
11	CUL5	0	1.43342	0.793	0.433	0
11	CUX1	0	1.53581	0.863	0.454	0
11	DCLK1	0	-2.30148	0.542	0.762	0
11	DCN	0	-3.18228	0.218	0.628	0
11	DDX17	0	1.19183	0.955	0.716	0
11	DMD	0	1.00953	0.909	0.516	0
11	DPY19L1	0	2.17479	0.744	0.278	0
11	DYNC1I1	0	2.08231	0.805	0.347	0
11	ELL2	0	1.38708	0.652	0.278	0
11	ELOVL5	0	1.09458	0.84	0.543	0
11	ENOX1	0	1.40787	0.975	0.635	0
11	EXT1	0	-1.76885	0.833	0.924	0
11	EYA1	0	1.37951	0.878	0.483	0
11	FAH	0	1.22916	0.688	0.32	0
11	FAM214A	0	1.51818	0.922	0.583	0
11	FBN1	0	-3.30672	0.394	0.775	0
11	FKBP5	0	1.74723	0.989	0.688	0
11	FOXP1	0	1.14667	0.984	0.858	0
11	FRMD4B	4.00996279516265e-07	-1.5096	0.399	0.385	0.00171306
11	FYN	0	-1.96437	0.529	0.737	0
11	GALNT16	0	-3.41836	0.164	0.534	0
11	GANC	0	1.74061	0.538	0.188	0
11	GGH	0	2.71117	0.869	0.265	0
11	GHR	0	1.19342	0.995	0.874	0
11	GLUL	0	2.27932	0.984	0.647	0
11	GNAI1	0	1.96541	0.746	0.252	0
11	GPAT4	0	2.06992	0.831	0.311	0
11	GPD1	0	1.76777	0.657	0.227	0
11	GYG2	0	1.6689	0.831	0.316	0
11	HBP1	0	1.13356	0.744	0.396	0
11	HSDL2	0	1.50383	0.679	0.304	0
11	IL1RAP	0	2.16497	0.794	0.26	0
11	INTS2	0	1.60077	0.562	0.209	0
11	KIAA0355	0	1.83349	0.851	0.426	0
11	KIT	0	1.64981	0.678	0.254	0
11	KLB	0	1.45232	0.684	0.266	0
11	LAMB1	0	1.05326	0.807	0.452	0
11	LDB2	0	-1.85465	0.629	0.779	0
11	LDHB	0	1.21639	0.689	0.281	0
11	LGALS12	0	1.21947	0.817	0.381	0
11	LIPE	0	1.97393	0.94	0.425	0
11	LONP2	0	1.68039	0.914	0.546	0
11	LPIN1	0	2.00661	0.993	0.639	0
11	MARC2	0	1.99028	0.669	0.215	0
11	MARCH3	0	-3.27671	0.202	0.573	0
11	MEIOB	0	1.75817	0.835	0.36	0
11	MFAP5	0	-3.45225	0.141	0.514	0
11	MFSD4B	0	2.06379	0.79	0.392	0
11	MMD	0	2.16943	0.68	0.241	0
11	MOB3B	0	1.25691	0.866	0.459	0
11	MPDZ	0	1.25942	0.808	0.452	0
11	MTMR3	0	1.22755	0.945	0.701	0
11	MTR	0	1.52035	0.877	0.463	0
11	MUM1	0	1.57435	0.592	0.219	0
11	NMRK1	0	1.76504	0.533	0.167	0
11	NOVA1	0	-2.82701	0.612	0.81	0
11	NPSR1	0	2.14608	0.75	0.333	0
11	ORMDL3	0	1.6959	0.715	0.24	0
11	OXCT1	0	1.83648	0.909	0.449	0
11	PAM	0	1.31817	0.924	0.65	0
11	PC	0	1.70275	0.568	0.181	0
11	PDE3B	0	1.67897	0.968	0.566	0
11	PDK4	0	1.26536	0.849	0.466	0
11	PEX11A	0	1.73922	0.601	0.187	0
11	PFKFB3	0	2.13522	0.935	0.405	0
11	PHACTR2	0	1.11584	0.939	0.662	0
11	PLA2G16	0	1.5939	0.731	0.296	0
11	PLIN1	0	1.58752	0.932	0.398	0
11	PLIN4	0	1.81503	0.626	0.205	0
11	PNPLA2	0	1.61252	0.909	0.401	0
11	PPP1R1B	0	1.23319	0.502	0.181	0
11	PPP2R1B	0	1.43967	0.832	0.397	0
11	PPP2R2A	0	1.13954	0.774	0.437	0
11	PPP2R5A	0	1.16583	0.829	0.487	0
11	PPTC7	0	1.40837	0.479	0.176	0
11	PRKAR2B	0	1.44716	0.917	0.494	0
11	PRKG1	1.31451144735818e-06	-1.00233	0.592	0.52	0.00561559
11	PRR16	0	1.84544	0.935	0.432	0
11	PRR5L	0	2.01063	0.849	0.339	0
11	PSME4	0	1.43339	0.774	0.426	0
11	PTGR1	0	2.25173	0.863	0.344	0
11	PXDN	0	1.19125	0.696	0.342	0
11	PYGL	0	2.22133	0.655	0.204	0
11	RAPGEF2	0	1.39664	0.907	0.576	0
11	RAPGEF4	0	1.19974	0.789	0.379	0
11	RBMS3	0	-1.61348	0.694	0.826	0
11	RETSAT	0	1.02942	0.767	0.415	0
11	RGS19	0	1.30562	0.606	0.22	0
11	RNF125	0	2.01991	0.915	0.402	0
11	RNF150	0	1.19036	0.717	0.33	0
11	RNF217	0	1.55654	0.779	0.367	0
11	RSC1A1	0	1.71546	0.64	0.245	0
11	SAMD4A	0	-2.61876	0.318	0.617	0
11	SDC4	0	1.46495	0.525	0.197	0
11	SEMA3C	0	-4.78628	0.088	0.522	0
11	SH3GLB2	0	1.39054	0.736	0.332	0
11	SIK2	0	1.42137	0.972	0.675	0
11	SLC1A3	0	1.11336	0.904	0.546	0
11	SLC22A3	0	1.26261	0.704	0.334	0
11	SLC25A17	0	1.76714	0.764	0.312	0
11	SLC25A29	0	1.71506	0.616	0.221	0
11	SLC5A6	0	1.56878	0.652	0.232	0
11	SMOC1	0	1.84828	0.653	0.215	0
11	SNRK	0	1.139	0.745	0.372	0
11	SOX5	0	1.1913	0.859	0.501	0
11	STK39	0	1.92692	0.903	0.461	0
11	SUCLA2	0	1.76174	0.531	0.169	0
11	TEAD1	0	1.13753	0.94	0.674	0
11	TGFBR3	0	-1.44445	0.764	0.855	0
11	THRB	0	1.08484	0.997	0.911	0
11	TLN2	0	1.2589	0.87	0.475	0
11	TMCC1	0	1.06464	0.954	0.746	0
11	TSC22D1	0	2.38947	0.857	0.317	0
11	UGP2	0	1.66282	0.573	0.224	0
11	UNC93A	0	1.65668	0.565	0.181	0
11	USP10	0	1.49328	0.814	0.408	0
11	VEGFA	0	2.23284	0.755	0.229	0
11	VGLL4	0	2.05676	0.938	0.538	0
11	WDR93	0	2.72015	0.759	0.248	0
11	ZBTB16	0	1.01532	0.996	0.889	0
11	ZCCHC2	0	2.17904	0.772	0.249	0
11	ZCCHC6	0	1.44143	0.893	0.542	0
11	ZFPM2	0	-1.85809	0.594	0.776	0
12	ACER3	0	1.37894	0.936	0.65	0
12	ACSL1	0	1.74348	0.858	0.425	0
12	ADIPOQ	0	1.34856	0.973	0.601	0
12	ADIPOR2	0	1.45988	0.916	0.49	0
12	AKT2	0	1.8362	0.708	0.301	0
12	ALDH1L1	0	2.17541	0.487	0.147	0
12	ALDOC	0	1.82493	0.442	0.141	0
12	AOX1	0	1.90778	0.677	0.257	0
12	BCAM	0	2.44471	0.631	0.168	0
12	CCDC69	0	2.03146	0.742	0.247	0
12	CECR2	0	1.66353	0.835	0.418	0
12	CNBP	0	1.69835	0.753	0.365	0
12	CYHR1	0	1.75618	0.559	0.22	0
12	DECR2	0	2.04381	0.584	0.2	0
12	DGAT2	0	2.99459	0.894	0.249	0
12	DYNC1I1	0	2.22958	0.867	0.349	0
12	ELMOD3	0	1.88108	0.738	0.3	0
12	ELOVL6	0	1.69856	0.899	0.513	0
12	ENOX1	0	1.41221	0.953	0.638	0
12	EXT1	0	-1.73103	0.802	0.924	0
12	EXTL3	0	1.95687	0.481	0.162	0
12	FZD4	0	1.46301	0.743	0.358	0
12	GBE1	0	1.51113	0.847	0.458	0
12	GFOD1	0	1.57633	0.679	0.305	0
12	GHR	0	1.19022	0.992	0.875	0
12	GPD1	0	2.01929	0.672	0.231	0
12	GPX4	0	1.86855	0.568	0.192	0
12	GRB10	0	2.04108	0.935	0.555	0
12	GYG2	0	1.81921	0.798	0.321	0
12	HACD2	0	1.61153	0.821	0.416	0
12	IL2RA	0	2.12394	0.669	0.257	0
12	KIT	0	1.99125	0.695	0.257	0
12	KLB	0	1.85429	0.735	0.268	0
12	LGALS12	0	1.92617	0.879	0.383	0
12	LIPE	0	2.21575	0.954	0.429	0
12	LPIN1	0	1.39523	0.98	0.643	0
12	LPL	0	2.04563	0.909	0.487	0
12	MLXIPL	0	2.92443	0.697	0.156	0
12	MPC1	0	1.99377	0.524	0.178	0
12	MRAS	0	2.30253	0.609	0.177	0
12	MSRB1	0	1.07146	0.941	0.716	0
12	ORMDL3	0	2.32066	0.755	0.243	0
12	OXCT1	0	1.62352	0.882	0.453	0
12	PDE3B	0	1.71581	0.947	0.57	0
12	PER3	0	1.59697	0.69	0.323	0
12	PEX11A	0	2.2524	0.65	0.189	0
12	PLIN1	0	1.88378	0.943	0.402	0
12	PNPLA2	0	1.76918	0.9	0.405	0
12	PPP1R1B	0	2.0961	0.595	0.182	0
12	PRKAR2B	0	1.34595	0.901	0.498	0
12	PRR5L	0	2.1849	0.882	0.342	0
12	PTGR1	0	1.49888	0.744	0.352	0
12	PTPRS	0	1.26727	0.854	0.549	0
12	RALGAPA2	0	1.74775	0.626	0.263	0
12	RAPGEF4	0	1.38642	0.78	0.383	0
12	RENBP	0	1.78416	0.593	0.229	0
12	RETSAT	0	1.33923	0.783	0.418	0
12	RGS19	0	2.37159	0.724	0.22	0
12	RNF150	0	1.39536	0.724	0.333	0
12	SGCD	0	1.21254	0.891	0.609	0
12	SGK2	0	1.16512	0.884	0.437	0
12	SH3BP2	0	2.15368	0.502	0.161	0
12	SLC36A2	0	1.5489	0.864	0.405	0
12	SLC5A6	0	2.06036	0.695	0.235	0
12	SMOC1	0	2.38012	0.689	0.218	0
12	SNTB1	0	1.69271	0.925	0.498	0
12	SORL1	0	1.69348	0.656	0.268	0
12	TGFBR3	0	-1.94168	0.607	0.858	0
12	UNC93A	0	1.86965	0.568	0.185	0
12	VEGFB	0	1.81379	0.56	0.222	0
12	WDR93	0	2.5356	0.702	0.254	0
12	ZFYVE27	0	1.93912	0.54	0.212	0
13	ABLIM1	0	1.92114	0.896	0.599	0
13	ADAMTS9	0	3.27079	0.735	0.281	0
13	ARHGAP31	0	2.29975	0.763	0.345	0
13	ARHGEF28	0	2.83417	0.471	0.141	0
13	ATP8B1	0	2.47393	0.545	0.21	0
13	B2M	0	1.61997	0.831	0.558	0
13	CAV1	0	2.56243	0.659	0.216	0
13	CCSER1	0	3.31655	0.871	0.354	0
13	CDH13	0	2.57003	0.768	0.388	0
13	CMTM8	0	3.53692	0.683	0.21	0
13	CTNND1	0	2.20713	0.743	0.407	0
13	DACH1	0	2.24038	0.609	0.268	0
13	DLC1	0	-1.32125	0.881	0.96	0
13	DNM3	0	3.37112	0.618	0.159	0
13	DOCK4	0	2.19798	0.728	0.34	0
13	DOCK9	0	1.90038	0.811	0.504	0
13	DYSF	0	3.44155	0.532	0.123	0
13	EBF2	0	-1.87709	0.433	0.797	0
13	EXOC6	0	2.64347	0.456	0.135	0
13	FABP4	0	1.79347	0.729	0.413	0
13	FLI1	0	3.1057	0.813	0.214	0
13	IGFBP7	0	3.21324	0.643	0.161	0
13	ITPKB	0	2.60938	0.649	0.269	0
13	KIAA1217	0	3.69866	0.8	0.294	0
13	LRCH1	0	2.76201	0.824	0.429	0
13	LUZP1	0	2.70459	0.639	0.228	0
13	MAGI1	0	3.22945	0.719	0.223	0
13	MCC	0	3.11476	0.746	0.333	0
13	MEF2C	0	2.41349	0.6	0.191	0
13	MGLL	0	2.54451	0.704	0.322	0
13	MSN	0	2.76479	0.523	0.156	0
13	MYO1E	0	2.66319	0.746	0.3	0
13	NOVA1	0	-2.47051	0.468	0.812	0
13	PALM2	0	3.39118	0.806	0.227	0
13	PECAM1	0	3.517	0.908	0.286	0
13	PKP4	0	2.145	0.698	0.359	0
13	PLCB4	0	2.64379	0.84	0.358	0
13	PLPP1	0	2.73524	0.763	0.406	0
13	PPM1H	0	3.01003	0.597	0.285	0
13	PREX2	0	3.28689	0.737	0.196	0
13	PTPRM	0	1.9227	0.966	0.811	0
13	SCARB1	0	3.52172	0.674	0.271	0
13	TANC1	0	3.3272	0.741	0.215	0
13	TCF4	0	2.28885	0.89	0.6	0
13	TIMP3	0	2.73857	0.854	0.494	0
13	TSPAN9	0	2.53307	0.521	0.161	0
14	ACTB	0	2.6168	0.83	0.295	0
14	ACTG1	0	2.89497	0.737	0.174	0
14	ALDOC	0	2.88473	0.516	0.14	0
14	ANXA2	0	1.68806	0.872	0.533	0
14	APOE	0	2.95266	0.831	0.325	0
14	ATP6	0	4.84643	0.921	0.173	0
14	B2M	0	1.93125	0.859	0.557	0
14	BCAM	0	2.4184	0.516	0.172	0
14	C1QB	0	2.45695	0.499	0.121	0
14	CALM3	0	2.7637	0.746	0.216	0
14	CAVIN1	0	2.4722	0.705	0.24	0
14	CD63	0	2.61527	0.764	0.237	0
14	CD74	0	3.11135	0.874	0.257	0
14	CD81	0	2.1965	0.635	0.191	0
14	CFD	0	2.18031	0.708	0.219	0
14	CLEC3B	0	2.04835	0.557	0.183	0
14	COL1A1	0	2.12572	0.993	0.946	0
14	COL1A2	0	2.25606	0.971	0.812	0
14	COL3A1	0	2.07887	0.994	0.894	0
14	COX1	0	4.48172	0.924	0.219	0
14	COX3	0	4.53863	0.951	0.227	0
14	CST3	0	3.37341	0.824	0.214	0
14	DBI	0	4.14112	0.738	0.175	0
14	DPT	0	2.28338	0.579	0.169	0
14	ECHS1	0	2.87343	0.64	0.202	0
14	EEF1B2	0	2.85492	0.607	0.137	0
14	EEF2	0	3.33057	0.851	0.217	0
14	EIF1	0	2.67809	0.64	0.164	0
14	EIF4B	0	2.44149	0.536	0.146	0
14	FABP4	0	3.93221	0.929	0.409	0
14	GPX4	0	2.53333	0.6	0.192	0
14	GRN	0	2.16356	0.443	0.111	0
14	GSN	0	1.44815	0.911	0.617	0
14	H3F3A	0	2.32419	0.748	0.269	0
14	HYPK	0	3.17012	0.901	0.329	0
14	IFI6	0	3.01225	0.8	0.302	0
14	IGFBP5	0	1.58217	0.909	0.515	0
14	KXD1	0	3.44194	0.778	0.157	0
14	LAMP1	0	2.14757	0.554	0.166	0
14	LDHB	0	3.01466	0.792	0.284	0
14	LPL	0	2.28348	0.847	0.49	0
14	MGP	0	2.32724	0.819	0.379	0
14	MYL6	0	2.55991	0.714	0.215	0
14	PCOLCE	0	1.87931	0.76	0.372	0
14	PLIN4	0	2.41026	0.58	0.211	0
14	RABAC1	0	2.40175	0.508	0.128	0
14	RPL10	0	3.58151	0.898	0.225	0
14	RPL11	0	3.56375	0.824	0.183	0
14	RPL13	0	3.38789	0.79	0.161	0
14	RPL15	0	3.40516	0.697	0.118	0
14	RPL23	0	3.75996	0.787	0.143	0
14	RPL27A	0	3.68047	0.812	0.148	0
14	RPL35	0	3.57834	0.772	0.142	0
14	RPL6	0	3.65599	0.792	0.143	0
14	RPL7A	0	3.41423	0.811	0.167	0
14	RPL9	0	2.95545	0.775	0.233	0
14	RPLP2	0	4.1857	0.88	0.176	0
14	RPS11	0	3.67975	0.802	0.138	0
14	RPS12	0	4.10178	0.841	0.131	0
14	RPS15	0	3.15062	0.832	0.24	0
14	RPS20	0	3.90807	0.855	0.153	0
14	RPS3	0	3.47814	0.787	0.16	0
14	RPS9	0	2.71797	0.735	0.216	0
14	S100A10	0	3.04238	0.72	0.171	0
14	SEC62	0	2.14751	0.6	0.226	0
14	SELENOP	0	1.89464	0.571	0.186	0
14	SERPING1	0	1.89213	0.668	0.277	0
14	SERPINH1	0	1.92047	0.611	0.232	0
14	SOD1	0	2.90347	0.525	0.138	0
14	SPARC	0	2.60696	0.968	0.643	0
14	SSR2	0	2.38953	0.517	0.134	0
14	TALDO1	0	2.57367	0.557	0.184	0
14	TMSB10	0	3.96478	0.838	0.138	0
14	TPT1	0	4.13395	0.932	0.229	0
14	TSPO	0	2.64985	0.494	0.126	0
14	TUBA1B	0	2.47671	0.511	0.115	0
14	TXNIP	0	1.5896	0.928	0.662	0
14	UBB	0	3.63629	0.723	0.112	0
14	VIM	0	2.91413	0.937	0.371	0
14	WDR93	2.39844917775108e-06	-1.04609	0.236	0.267	0.0102462
15	CALD1	0	2.69459	0.952	0.621	0
15	CRIM1	0	2.52091	0.814	0.474	0
15	CYTH3	0	2.43103	0.699	0.362	0
15	DAAM2	0	3.18401	0.768	0.255	0
15	EPS8	0	2.52392	0.874	0.583	0
15	FLNA	0	2.86539	0.549	0.196	0
15	FRMD4A	0	2.60715	0.807	0.395	0
15	GJC1	0	3.49637	0.644	0.202	0
15	GUCY1A3	0	3.18302	0.668	0.168	0
15	IGFBP7	0	3.55822	0.739	0.161	0
15	MSRB3	0	2.67954	0.577	0.194	0
15	MYH9	0	2.50015	0.498	0.158	0
15	MYO1B	0	4.13244	0.642	0.161	0
15	NCALD	0	2.6799	0.558	0.159	0
15	PALM2	0	3.39645	0.83	0.228	0
15	PLEKHA2	0	2.16886	0.628	0.261	0
15	PRKG1	0	2.4574	0.939	0.513	0
15	RBPMS	0	1.9605	0.935	0.731	0
15	RCSD1	0	2.78405	0.594	0.14	0
15	SLC8A1	0	2.54398	0.743	0.294	0
15	TIMP3	0	2.74197	0.793	0.496	0
16	ANKS1A	0	2.46718	0.493	0.158	0
16	ARRB1	0	2.63395	0.656	0.204	0
16	BCR	0	2.69964	0.6	0.19	0
16	CNKSR3	0	3.79273	0.679	0.151	0
16	CORO1C	0	2.67318	0.641	0.207	0
16	DAPK1	0	1.65814	0.953	0.712	0
16	DLC1	0	-1.54808	0.838	0.961	0
16	DOCK4	0	1.97252	0.781	0.34	0
16	DOCK9	0	2.92625	0.961	0.502	0
16	ELK3	0	2.62153	0.481	0.132	0
16	FLI1	0	2.33299	0.712	0.219	0
16	FLRT2	0	3.27544	0.646	0.153	0
16	FRMD4B	0	1.22107	0.775	0.377	0
16	GALNT1	0	2.20797	0.788	0.415	0
16	ITPR1	0	2.7342	0.682	0.221	0
16	KIAA1217	0	1.99639	0.745	0.297	0
16	LDB2	0	1.66605	0.945	0.77	0
16	LYN	0	2.20863	0.488	0.144	0
16	MAGI1	0	2.38835	0.662	0.227	0
16	MAP3K1	0	3.55673	0.704	0.158	0
16	MGAT5	0	2.63012	0.823	0.352	0
16	MPP7	0	4.92176	0.854	0.142	0
16	NECTIN2	0	2.65225	0.493	0.136	0
16	NFAT5	0	1.38522	0.95	0.761	0
16	NRP2	0	3.20464	0.604	0.133	0
16	NTN1	0	2.78632	0.823	0.372	0
16	NXN	0	3.0334	0.863	0.327	0
16	OSBPL6	0	4.73121	0.775	0.137	0
16	PALM2	0	2.20903	0.669	0.232	0
16	PDE7B	0	1.8834	0.739	0.346	0
16	PECAM1	0	2.19662	0.754	0.292	0
16	PGM5	0	3.7358	0.764	0.172	0
16	PLPP1	0	2.38316	0.823	0.406	0
16	PPP1R9A	0	3.39961	0.611	0.126	0
16	PTPN3	0	3.06177	0.572	0.131	0
16	RALGAPA2	0	2.40405	0.668	0.264	0
16	RASAL2	0	2.44176	0.73	0.301	0
16	RHOJ	0	2.90068	0.731	0.213	0
16	SEMA6A	0	3.86945	0.823	0.18	0
16	SMAD1	0	2.79532	0.754	0.28	0
16	STOX2	0	3.41955	0.783	0.203	0
16	THSD4	0	1.91629	0.792	0.44	0
16	TMTC1	0	3.78884	0.787	0.234	0
16	TPD52	0	2.25931	0.494	0.138	0
16	TSPAN5	0	2.79097	0.866	0.407	0
16	TSPAN9	0	2.69679	0.585	0.161	0
16	USP31	0	2.79127	0.55	0.148	0
16	ZDHHC14	0	3.02205	0.79	0.231	0
17	ANKRD44	0	2.38722	0.83	0.46	0
17	CHST11	0	3.56757	0.696	0.218	0
17	DLC1	0	-1.73558	0.772	0.962	0
17	DOCK8	0	3.67322	0.761	0.164	0
17	EBF1	0	-1.8378	0.823	0.981	0
17	FAM49B	0	3.04222	0.796	0.259	0
17	FLI1	0	2.42597	0.728	0.219	0
17	INPP5D	0	3.41937	0.711	0.122	0
17	NEDD9	0	2.761	0.482	0.147	0
17	PARP8	0	2.51692	0.581	0.223	0
17	PLCL2	0	2.5328	0.597	0.211	0
17	RBMS3	0	-1.96035	0.436	0.83	0
17	RCSD1	0	3.50565	0.709	0.137	0
17	RUNX1	0	3.8853	0.808	0.162	0
17	STK10	0	2.1008	0.735	0.4	0
17	TBC1D1	0	2.14621	0.7	0.323	0
17	TNFAIP8	0	2.3364	0.632	0.249	0
17	UBASH3B	0	2.27058	0.59	0.186	0

## Sheet: table S 3
Supplementary Table S3 Intersection genes of DNA methylation and marker genes of clusters in swine
gene_name	start	end	length	nCG	E_meanMethy	C_meanMethy	diff.Methy	areaStat	C_context	region	cluster
PRICKLE1	73750315	73750422	108	14	0.328256	0.604548	-0.276292	-74.3478	CG	intron	1
PRICKLE1	73751776	73751959	184	20	0.530666	0.927426	-0.396761	-165.525	CG	intron	1
PRICKLE1	73784298	73784376	79	10	0.318744	0.582427	-0.263683	-48.2772	CG	intron	1
PRRX1	80497011	80497313	303	43	0.26687	0.0981646	0.168705	270.202	CG	intron	1
RASGEF1B	135895562	135895714	153	49	0.278931	0.0800229	0.198908	284.566	CG	promoter	1
SLC4A4	68101669	68101827	159	52	0.0330227	0.00344049	0.0295822	291.966	CHH	intron	1
AEBP1	51055290	51055462	173	17	0.232226	0.42597	-0.193744	-76.9139	CG	intron	1
ANGPTL1	120681035	120681114	80	14	0.518604	0.711066	-0.192462	-66.8781	CG	exon	1
ANGPTL1	120681035	120681114	80	14	0.518604	0.711066	-0.192462	-66.8781	CG	utr5	1
PTPRD	211997556	211997718	163	65	0.00220347	0.0284222	-0.0262188	-376.873	CHH	intron	4
PTPRD	213193738	213193924	187	71	0.00153745	0.0343324	-0.0327949	-451.317	CHH	intron	4
RFX2	72994933	72995118	186	16	0.516131	0.774831	-0.2587	-93.509	CG	exon	3
RFX2	72994933	72995118	186	16	0.516131	0.774831	-0.2587	-93.509	CG	utr5	3
RFX2	72994933	72995118	186	16	0.516131	0.774831	-0.2587	-93.509	CG	intron	3
BACH2	58275724	58275835	112	11	0.349803	0.521708	-0.171905	-46.3892	CG	intron	3
CHSY3	132535633	132535790	158	46	0.305283	0.127206	0.178077	201.903	CG	promoter	3
COL5A1	273938295	273938446	152	19	0.37941	0.572021	-0.192612	-85.6747	CG	intron	3
COL5A1	273943952	273944096	145	16	0.377477	0.617891	-0.240414	-81.6532	CG	intron	3
COL5A1	273960444	273960597	154	15	0.331142	0.547358	-0.216216	-70.86	CG	intron	3
COL5A1	273969071	273969256	186	21	0.437694	0.660998	-0.223304	-98.8148	CG	intron	3
COL5A1	273969550	273969741	192	32	0.644348	0.789668	-0.14532	-154.072	CG	intron	3
COL5A1	273981746	273981890	145	25	0.547213	0.733383	-0.18617	-132.973	CG	intron	3
COL5A1	273982257	273982524	268	32	0.381985	0.617688	-0.235703	-184.62	CG	intron	3
COL5A1	273983877	273983999	123	13	0.573837	0.792305	-0.218469	-63.8414	CG	intron	3
COL5A1	273987718	273987802	85	13	0.641633	0.818737	-0.177103	-56.2297	CG	intron	3
COL5A1	273993345	273993491	147	21	0.557361	0.808505	-0.251144	-108.005	CG	intron	3
COL5A1	274003181	274003353	173	22	0.218408	0.461398	-0.242989	-138.992	CG	intron	3
COL5A1	274056202	274056303	102	11	0.677118	0.83716	-0.160042	-50.4039	CG	intron	3
COL5A1	274067443	274067502	60	19	0.757732	0.869422	-0.11169	-97.3429	CG	exon	3
COL5A1	274069025	274069110	86	40	0.031987	0.00821109	0.0237759	177.703	CHH	intron	3
VIPR2	397713	397808	96	20	0.697333	0.8572	-0.159867	-99.7981	CG	intron	2
VIPR2	408673	408826	154	15	0.483648	0.690328	-0.20668	-67.9991	CG	intron	2
CRY2	16610789	16610883	95	20	0.165227	0.346692	-0.181465	-100.679	CG	intron	4
CRY2	16610979	16611157	179	19	0.346713	0.555179	-0.208466	-101.732	CG	intron	4
ELN	11213844	11213968	125	13	0.173234	0.405436	-0.232202	-66.7107	CG	promoter	2
ELN	11214317	11214456	140	19	0.219754	0.435279	-0.215525	-82.2365	CG	promoter	2
ELN	11214317	11214456	140	19	0.219754	0.435279	-0.215525	-82.2365	CG	utr5	2
ELN	11214317	11214456	140	19	0.219754	0.435279	-0.215525	-82.2365	CG	exon	2
ELN	11216228	11216367	140	15	0.274057	0.480157	-0.2061	-68.2474	CG	intron	2
ELN	11227183	11227306	124	12	0.442427	0.717464	-0.275037	-66.4601	CG	intron	2
ELN	11232409	11232534	126	33	0.630192	0.774056	-0.143863	-148.493	CG	exon	2
ELN	11232409	11232534	126	33	0.630192	0.774056	-0.143863	-148.493	CG	intron	2
FBLN1	3877571	3877697	127	15	0.488185	0.696437	-0.208252	-69.0312	CG	intron	2 and 4
FBLN1	3894178	3894334	157	19	0.249876	0.413173	-0.163297	-91.4084	CG	intron	2 and 4
FBLN1	3916636	3916698	63	9	0.0063995	0.0271732	-0.0207737	-32.1396	CHG	intron	2 and 4
LRRK1	139507159	139507223	65	9	0.721687	0.43975	0.281937	51.3129	CG	intron	2
LRRK1	139515403	139515475	73	15	0.946558	0.852541	0.0940176	72.6828	CG	intron	2
LRRK1	139621136	139621235	100	13	0.847287	0.711722	0.135565	56.8318	CG	exon	2
LRRK1	139621136	139621235	100	13	0.847287	0.711722	0.135565	56.8318	CG	intron	2
NFATC4	74927552	74927838	287	22	0.391878	0.717855	-0.325977	-143.724	CG	exon	4
NFATC4	74928390	74928537	148	18	0.147446	0.31645	-0.169005	-81.0136	CG	intron	4
NFATC4	74930874	74931037	164	33	0.318135	0.112559	0.205576	143.272	CG	promoter	4
PAK3	91190874	91190974	101	31	0.0401851	0.0107388	0.0294462	137.788	CHH	intron	2 and 4
PAK3	91204449	91204539	91	10	0.843112	0.510441	0.332671	46.8176	CG	intron	2 and 4
PDE10A	3120405	3120721	317	49	0.386927	0.145869	0.241059	248.19	CG	promoter	4
PDE10A	3120405	3120721	317	49	0.386927	0.145869	0.241059	248.19	CG	TSS	4
PDE10A	3120405	3120721	317	49	0.386927	0.145869	0.241059	248.19	CG	utr5	4
PDE10A	3120405	3120721	317	49	0.386927	0.145869	0.241059	248.19	CG	exon	4
PDE10A	3159451	3159611	161	28	0.814275	0.925146	-0.110872	-130.124	CG	intron	4
PDE10A	3195396	3195615	220	30	0.649928	0.430386	0.219542	194.135	CG	intron	4
PDE10A	3351488	3351582	95	11	0.803589	0.933087	-0.129497	-52.5958	CG	exon	4
PDLIM7	80458849	80458980	132	33	0.69015	0.501182	0.188968	167.742	CG	utr5	3
PDLIM7	80458849	80458980	132	33	0.69015	0.501182	0.188968	167.742	CG	exon	3
PDLIM7	80458849	80458980	132	33	0.69015	0.501182	0.188968	167.742	CG	intron	3
ROR1	148326551	148326697	147	51	0.00695771	0.12825	-0.121292	-400.382	CHH	intron	2
ROR1	148489945	148490095	151	20	0.41401	0.862418	-0.448408	-155.764	CG	intron	2
ROR1	148563141	148563330	190	11	0.646525	0.40354	0.242985	52.5225	CG	intron	2

## Sheet: table S  4
Supplementary Table S4 Samples overview of swine scRNA-seq
ID	Breed	Gender	Treat	Body weight(kg)	ELISA	Hematoxylin-eosin (HE)-stained tissue slides	Whole transcriptome joint analysis	snRNA-seq
swine 1	large white	male	cold 10℃	16.2	serum	no	no	no
swine 2	large white	male	cold 10℃	12.2	serum	no	no	no
swine 3	large white	male	cold 10℃	11.3	serum	no	no	no
swine 4	large white	male	cold 10℃	11.3	serum	liver, spleen, longissimus dorsi muscle, groin adipose	liver,subcutaneous adipose, longissimus dorsi muscle	groin adipose
swine 5	large white	male	cold 10℃	14.1	serum	liver, spleen, longissimus dorsi muscle, groin adipose	liver,subcutaneous adipose, longissimus dorsi muscle	groin adipose
swine 6	large white	male	cold 10℃	14	serum	liver, spleen, longissimus dorsi muscle, groin adipose	liver,subcutaneous adipose, longissimus dorsi muscle	groin adipose
swine 7	large white	male	control 25℃	11.2	serum	liver, spleen, longissimus dorsi muscle, groin adipose	liver,subcutaneous adipose, longissimus dorsi muscle	groin adipose
swine 8	large white	male	control 25℃	12	serum	liver, spleen, longissimus dorsi muscle, groin adipose	liver,subcutaneous adipose, longissimus dorsi muscle	groin adipose
swine 9	large white	male	control 25℃	14.8	serum	liver, spleen, longissimus dorsi muscle, groin adipose	liver,subcutaneous adipose, longissimus dorsi muscle	groin adipose
swine 10	large white	male	control 25℃	11.3	serum	no	no	no
swine 11	large white	male	control 25℃	14	serum	no	no	no
swine 12	large white	male	control 25℃	13.5	serum	no	no	no

## Sheet: table S 5
Supplementary Table S5 Piglet concentrated feedstuff
Content	%
Crude protein	≥41.5
Coarse fiber	≤12.0
Crude ash	≤20
Moisture	≤14
Calcium	2.0-6.0
Total phosphorus	≥0.7
Sodium chloride	1.5-4.0
Lysine	≥3.5

## Sheet: table S 6
Supplementary Table S6 Samples overview of mouse cold expose
ID	Breed	Gender	Treat	Body weight(g)	ELISA	Hematoxylin-eosin (HE)-stained tissue slides	frozen tissue (for future study)
mice 1	KM	male	cold 8℃	32.14	serum	interscapular adipose tissue	Heart, Liver, Spleen, Lung, Kidney, longissimus dorsi muscle, groin adipose
mice 2	KM	male	cold 8℃	33.48	serum	interscapular adipose tissue	Heart, Liver, Spleen, Lung, Kidney, longissimus dorsi muscle, groin adipose
mice 3	KM	male	cold 8℃	32.6	serum	interscapular adipose tissue	Heart, Liver, Spleen, Lung, Kidney, longissimus dorsi muscle, groin adipose
mice 4	KM	male	cold 8℃	31.46	serum	no	Heart, Liver, Spleen, Lung, Kidney, longissimus dorsi muscle, groin adipose, interscapular adipose tissue
mice 5	KM	male	cold 8℃	34.02	serum	no	Heart, Liver, Spleen, Lung, Kidney, longissimus dorsi muscle, groin adipose, interscapular adipose tissue
mice 6	KM	male	cold 8℃	30.6	serum	no	Heart, Liver, Spleen, Lung, Kidney, longissimus dorsi muscle, groin adipose, interscapular adipose tissue
mice 7	KM	male	control 25℃	34.19	serum	no	Heart, Liver, Spleen, Lung, Kidney, longissimus dorsi muscle, groin adipose, interscapular adipose tissue
mice 8	KM	male	control 25℃	30.7	serum	no	Heart, Liver, Spleen, Lung, Kidney, longissimus dorsi muscle, groin adipose, interscapular adipose tissue
mice 9	KM	male	control 25℃	33.3	serum	interscapular adipose tissue	Heart, Liver, Spleen, Lung, Kidney, longissimus dorsi muscle, groin adipose
mice 10	KM	male	control 25℃	34	serum	interscapular adipose tissue	Heart, Liver, Spleen, Lung, Kidney, longissimus dorsi muscle, groin adipose
mice 11	KM	male	control 25℃	34.25	serum	no	Heart, Liver, Spleen, Lung, Kidney, longissimus dorsi muscle, groin adipose, interscapular adipose tissue
mice 12	KM	male	control 25℃	33.8	serum	interscapular adipose tissue	Heart, Liver, Spleen, Lung, Kidney, longissimus dorsi muscle, groin adipose

## Sheet: table S 7
Supplementary Table S7 Samples overview of swine ATAC-seq and whole-genome bisulfite sequencing
ID	Breed	Gender	Body weight(kg)	Treat	Real time PCR for UCP2 and UCP3	Transmission electron microscopy	Scanning electron microscopy	Whole-genome bisulfite sequencing	ATAC-seq	frozen tissue (for future study)
swine 1	large white	male	13.1	cold 10℃ 63h	groin adipose	no	no	no	no	Heart, Liver, Spleen, Lung, Kidney, longissimus dorsi muscle
swine 2	large white	male	15.6	cold 10℃ 63h	groin adipose	no	no	no	no	Heart, Liver, Spleen, Lung, Kidney, longissimus dorsi muscle
swine 3	large white	male	14.4	cold 10℃ 63h	groin adipose	groin adipose	groin adipose	no	no	Heart, Liver, Spleen, Lung, Kidney, longissimus dorsi muscle
swine 4	large white	male	11.6	cold 10℃ 63h	groin adipose	groin adipose	groin adipose	no	no	Heart, Liver, Spleen, Lung, Kidney, longissimus dorsi muscle
swine 5	large white	male	14.6	cold 10℃ 63h	groin adipose	groin adipose	groin adipose	no	no	Heart, Liver, Spleen, Lung, Kidney, longissimus dorsi muscle
swine 6	large white	male	12.3	cold 10℃ 63h then 25℃ 10days	no	no	no	no	no	Heart, Liver, Spleen, Lung, Kidney, longissimus dorsi muscle, groin adipose
swine 7	large white	male	14.6	cold 10℃ 63h then 25℃ 10days	no	no	no	no	no	Heart, Liver, Spleen, Lung, Kidney, longissimus dorsi muscle, groin adipose
swine 8	large white	male	15.6	cold 10℃ 63h then 25℃ 10days	no	no	no	groin adipose	groin adipose	Heart, Liver, Spleen, Lung, Kidney, longissimus dorsi muscle
swine 9	large white	male	14.7	cold 10℃ 63h then 25℃ 10days	no	no	no	groin adipose	groin adipose	Heart, Liver, Spleen, Lung, Kidney, longissimus dorsi muscle
swine 10	large white	male	13	cold 10℃ 63h then 25℃ 10days	no	no	no	groin adipose	groin adipose	Heart, Liver, Spleen, Lung, Kidney, longissimus dorsi muscle
swine 11	large white	male	15.7	control 25℃ 63h	no	no	no	no	no	Heart, Liver, Spleen, Lung, Kidney, longissimus dorsi muscle, groin adipose
swine 12	large white	male	13.8	control 25℃ 63h	groin adipose	groin adipose	groin adipose	no	no	Heart, Liver, Spleen, Lung, Kidney, longissimus dorsi muscle
swine 13	large white	male	14.7	control 25℃ 63h	groin adipose	groin adipose	groin adipose	no	no	Heart, Liver, Spleen, Lung, Kidney, longissimus dorsi muscle
swine 14	large white	male	14.1	control 25℃ 63h	groin adipose	groin adipose	groin adipose	no	no	Heart, Liver, Spleen, Lung, Kidney, longissimus dorsi muscle
swine 15	large white	male	15.7	control 25℃ 63h	no	no	no	no	no	Heart, Liver, Spleen, Lung, Kidney, longissimus dorsi muscle, groin adipose
swine 16	large white	male	11.7	control 25℃ 13 days	no	no	no	no	no	Heart, Liver, Spleen, Lung, Kidney, longissimus dorsi muscle, groin adipose
swine 17	large white	male	13.2	control 25℃ 13 days	no	no	no	no	no	Heart, Liver, Spleen, Lung, Kidney, longissimus dorsi muscle, groin adipose
swine 18	large white	male	14.5	control 25℃ 13 days	no	no	no	groin adipose	groin adipose	Heart, Liver, Spleen, Lung, Kidney, longissimus dorsi muscle
swine 19	large white	male	16.5	control 25℃ 13 days	no	no	no	groin adipose	groin adipose	Heart, Liver, Spleen, Lung, Kidney, longissimus dorsi muscle
swine 20	large white	male	14.9	control 25℃ 13 days	no	no	no	groin adipose	groin adipose	Heart, Liver, Spleen, Lung, Kidney, longissimus dorsi muscle

## Sheet: table S 8
Supplementary Table S8 Primer Sequences of real-time PCR
Gene	Primer Sequences
UCP2(S)	5'CTACGACTCCGTCAAGCATT3'
UCP2(A)	5'TGGCATTACGAGCGACATT3'
UCP3(S)	5'CTTCGCCTCCATCCGC3'
UCP3(A)	5'GCATCCATCGTCCCGCT3'
GAPDH-SUS(S)	5‘GGTGAAGGTCGGAGTGAACG3’
GAPDH-SUS(A)	5‘CTCGCTCCTGGAAGATGGTG3’

## Sheet: table S 9
Supplementary Table S9 Kit of ELISA
Kit	Cat number	Manufacturer
Pig triiodothyronine (T3) ELISA kit	JL17780	www.boxbio.cn
Pig Insulin (INS) ELISA Kit	JL11321	www.boxbio.cn
Pig Thyroxine (T4) ELISA Assay Kit	JL17827	www.boxbio.cn
Pig malondialdehyde (MDA) ELISA kit	JL53632	www.boxbio.cn
Cortisol ELISA Kit	JL48392	www.boxbio.cn
Pig Glutathione Peroxidase (GPX) ELISA Assay Kit	JL52270	www.boxbio.cn
Creatine kinase (CK) activity Assay kit	AKCO017M	www.boxbio.cn
Free Fatty Acid (FFA) Content Assay Kit	AKFA008M	www.boxbio.cn
Total antioxidant capacity Assay kit	AKAO012M	www.boxbio.cn
Superoxide Dismutase (SOD) Activity Assay Kit	AKAO001M-50S	www.boxbio.cn
